# Supplementary material for: Colossal Nernst power factor in topological semimetal NbSb2
Source: Nat Commun. 2022 Dec 9;13:7612. doi: 10.1038/s41467-022-35289-z (PMC9734562; doi:10.1038/s41467-022-35289-z)
Supplement: Supplementary file 2 — Source Data [file 41467_2022_35289_MOESM2_ESM.xlsx]

## Sheet: Figure3a
T	6xx	6xx	6xx	6xx	6xx
K	10^6 S m-1	10^6 S m-1	10^6 S m-1	10^6 S m-1	10^6 S m-1
	1 T	3 T	5 T	7 T	9 T
5	13.1667	2.8394	1.12907	0.61474	0.3862
6	15.1685	2.84334	1.16378	0.62882	0.39447
7	15.4224	2.94577	1.19812	0.64966	0.40723
8	15.9739	3.03216	1.24341	0.67286	0.42413
9	16.3011	3.1301	1.29805	0.70586	0.44514
10	15.8779	3.25787	1.36009	0.74404	0.46987
11	17.2328	3.42349	1.4337	0.78772	0.49759
12	16.6755	3.54102	1.51321	0.83319	0.52842
13	17.4502	3.69041	1.5923	0.88323	0.56111
14	18.0217	3.84502	1.6859	0.93866	0.59717
15	18.4712	4.01358	1.76541	0.99254	0.63587
16	18.4984	4.14938	1.86597	1.05284	0.67467
17	19.3506	4.28536	1.95409	1.11005	0.71631
18	19.4886	4.46451	2.06213	1.17521	0.75948
19	19.5384	4.658	2.15902	1.24023	0.80637
20	20.1971	4.77188	2.27078	1.31019	0.85436
21	21.2436	4.99614	2.36108	1.38265	0.90621
22	21.5469	5.17781	2.44371	1.45472	0.9569
23	21.8549	5.3699	2.5652	1.53439	1.01405
24	24.3357	5.48947	2.67998	1.60542	1.07075
25	22.3402	5.72097	2.78511	1.68749	1.12972
26	25.1997	5.91702	2.90141	1.77192	1.19301
27	23.9078	6.09956	3.0062	1.84699	1.25559
28	24.4953	6.23772	3.13533	1.92302	1.31503
29	23.3662	6.55266	3.27101	2.00765	1.37684
30	25.7127	6.69276	3.38022	2.08697	1.44607
31	26.9199	6.99209	3.45899	2.17824	1.51044
32	25.1495	7.08573	3.60668	2.26273	1.57901
33	25.4149	7.19424	3.68405	2.35095	1.62987
34	24.7997	7.32806	3.81247	2.42447	1.69898
35	25.2799	7.51391	3.89863	2.49913	1.7575
36	25.6843	7.8498	4.03185	2.5655	1.81821
37	25.6217	7.90879	4.13581	2.64941	1.87071
38	25.9124	8.2184	4.27365	2.71588	1.93128
39	24.3041	8.60404	4.35592	2.79518	1.99708
40	25.7174	8.46288	4.46455	2.85844	2.04169
41	25.2997	8.69263	4.52749	2.94031	2.10882
42	24.3937	8.89557	4.68829	2.9703	2.16624
43	22.8897	8.8391	4.68259	3.08282	2.20631
44	20.9674	8.92535	4.87968	3.13674	2.25469
45	22.9584	9.16355	4.97264	3.21069	2.30686
46	21.5644	9.38079	5.03482	3.26116	2.35232
47	20.634	9.27123	5.17585	3.38338	2.39995
48	19.9662	9.29043	5.16905	3.37185	2.44181
49	19.5651	9.4383	5.20114	3.4601	2.51175
50	19.9553	9.33953	5.3936	3.48849	2.54998
51	18.7415	9.34169	5.33462	3.57364	2.56318
52	19.1807	9.47568	5.44309	3.60288	2.63673
53	18.2754	9.18418	5.486	3.67454	2.65557
54	16.8486	9.48047	5.62157	3.76928	2.72059
55	16.0073	9.61448	5.6818	3.84091	2.76016
56	16.1553	9.1727	5.59093	3.80684	2.78835
57	15.4536	9.17896	5.69096	3.86491	2.8373
58	15.3969	9.17961	5.74342	3.92006	2.86626
59	14.859	9.06434	5.86621	4.00613	2.91213
60	14.1847	9.00485	5.84414	4.04104	2.95085
61	14.553	8.9258	5.78278	4.02212	2.99496
62	13.6821	9.15565	5.88096	4.04052	3.03657
63	13.3128	8.79532	5.79487	4.135	3.06781
64	12.9739	8.81124	5.76774	4.1357	3.09466
65	12.6489	8.68364	5.82228	4.17552	3.13758
66	12.5842	8.59812	5.83679	4.23002	3.12441
67	11.7382	8.40485	5.90113	4.20319	3.18902
68	12.1141	8.32711	5.76052	4.2616	3.20221
69	11.5579	8.19285	5.83558	4.24809	3.21402
70	11.2261	8.16369	5.72127	4.2666	3.27458
71	10.8607	8.00398	5.74628	4.24242	3.27963
72	10.3597	7.93567	5.80209	4.25967	3.27364
73	10.2972	7.96223	5.66855	4.27096	3.32336
74	10.086	7.49534	5.67743	4.31097	3.32332
75	10.0509	7.66769	5.72116	4.22541	3.34028
76	9.84552	7.64381	5.63687	4.30446	3.32246
77	9.39617	7.40887	5.50774	4.33491	3.35986
78	9.33073	7.29564	5.60515	4.2858	3.37238
79	8.93939	7.31076	5.51325	4.26273	3.35899
80	9.00489	7.09013	5.51573	4.23601	3.38098
81	8.52171	7.00799	5.46736	4.24529	3.37337
82	8.34457	6.86556	5.34964	4.178	3.38096
83	8.244	6.7493	5.32387	4.24011	3.3836
84	7.98215	6.77049	5.28663	4.19871	3.39367
85	7.97182	6.55756	5.36284	4.23127	3.34491
86	7.78393	6.41944	5.22154	4.16108	3.40652
87	7.60895	6.42541	5.17177	4.19802	3.37012
88	7.44318	6.31109	5.15458	4.12576	3.39296
89	7.27143	6.18209	5.09374	4.13664	3.3798
90	7.10789	6.12688	4.96477	4.11351	3.42453
91	6.95652	6.04977	4.95917	4.0666	3.40747
92	6.86518	5.95762	4.9218	4.08243	3.35167
93	6.72278	5.79246	4.82808	4.05301	3.33745
94	6.66424	5.72803	4.88023	4.00287	3.36049
95	6.51645	5.71839	4.84417	4.02093	3.37239
96	6.42136	5.56112	4.73448	3.98388	3.32979
97	6.36958	5.54085	4.72518	3.92675	3.32719
98	6.11336	5.54695	4.58937	3.89583	3.32082
99	6.03791	5.42966	4.57938	3.88997	3.34505
100	5.90415	5.32907	4.56686	3.85651	3.29674
101	5.74247	5.26533	4.56535	3.88679	3.27322
102	5.71737	5.16707	4.49873	3.79293	3.27881
103	5.72078	5.20133	4.45909	3.83325	3.27571
104	5.63833	5.01097	4.42224	3.81851	3.25907
105	5.46846	5.05246	4.35942	3.74501	3.2308
106	5.45365	5.01487	4.283	3.72837	3.21658
107	5.34542	4.9282	4.31997	3.744	3.23052
108	5.32659	4.852	4.21415	3.6931	3.17529
109	5.20539	4.6602	4.23627	3.65301	3.19051
110	5.07386	4.72218	4.12952	3.62012	3.16083
111	5.01537	4.63814	4.08253	3.64577	3.4691
112	4.96728	4.57671	4.11273	3.57563	3.12749
113	4.85927	4.44879	3.99649	3.58311	3.09407
114	4.84526	4.48835	4.0353	3.52271	3.11346
115	4.77847	4.44225	3.94263	3.50574	3.08743
116	4.6552	4.28467	3.91168	3.48691	3.07133
117	4.61044	4.3197	3.91292	3.48065	3.04672
118	4.54371	4.32854	3.86155	3.4777	3.05453
119	4.47874	4.21899	3.76306	3.44072	3.02273
120	4.53258	4.18994	3.78309	3.39647	3.01262
121	4.41887	4.1002	3.72195	3.367	2.98871
122	4.29596	4.09566	3.70628	3.34023	2.98465
123	4.25209	4.06517	3.70596	3.31127	2.94735
124	4.25982	3.99548	3.64634	3.27859	2.92021
125	4.21035	3.96369	3.62168	3.29699	2.9338
126	4.17655	3.99158	3.61916	3.21287	2.81143
127	4.08036	3.84778	3.55438	3.22291	3.00977
128	4.02279	3.86146	3.53196	3.20625	2.89708
129	3.96253	3.76717	3.46374	3.16792	2.8742
130	3.92773	3.74339	3.47754	3.1427	2.86128
131	3.87459	3.69457	3.4255	3.1353	2.83908
132	3.8816	3.63387	3.39685	3.10524	2.8305
133	3.80456	3.61114	3.37124	3.04296	2.79802
134	3.82318	3.63724	3.3453	3.06092	2.78456
135	3.74268	3.55407	3.35696	3.07165	2.79039
136	3.68533	3.5031	3.28208	3.02762	2.75531
137	3.62629	3.52254	3.27497	2.99414	2.74201
138	3.59899	3.45531	3.26226	2.9675	2.74231
139	3.58619	3.46433	3.22166	2.9661	2.69924
140	3.57552	3.38671	3.20837	2.93624	2.70991
141	3.50628	3.35839	3.15403	2.9526	2.69454
142	3.49759	3.3628	3.17171	2.9053	2.65812
143	3.48034	3.32041	3.11438	2.88404	2.64203
144	3.40199	3.31322	3.09256	2.85949	2.65076
145	3.438	3.29799	3.05145	2.83731	2.63206
146	3.3562	3.23423	3.06964	2.84784	2.61109
147	3.32022	3.18756	3.02796	2.82318	2.57734
148	3.30236	3.16953	2.99052	2.79702	2.57656
149	3.26731	3.15673	2.961	2.76751	2.56081
150	3.23309	3.12899	2.9671	2.6946	2.55441
151	3.22512	3.07882	2.92409	2.73666	2.46859
152	3.18346	3.0605	2.90647	2.70118	2.55607
153	3.18103	3.045	2.89502	2.71042	2.5206
154	3.11535	3.02059	2.8637	2.6592	2.50328
155	3.12227	3.0348	2.8594	2.66805	2.49255
156	3.08345	2.97855	2.8453	2.63628	2.47676
157	3.03469	2.95139	2.78577	2.65425	2.45167
158	3.0302	2.94124	2.80501	2.62513	2.43518
159	3.02947	2.94657	2.80339	2.61593	2.44091
160	2.96464	2.90927	2.74186	2.57838	2.4082
161	2.96215	2.86927	2.73721	2.58013	2.41232
162	2.9386	2.84317	2.71838	2.55079	2.38823
163	2.91216	2.83685	2.69141	2.53537	2.37976
164	2.91064	2.81971	2.66103	2.52086	2.36387
165	2.89659	2.78234	2.65524	2.52185	2.35802
166	2.86158	2.79937	2.65219	2.49045	2.34189
167	2.82088	2.72489	2.63795	2.49904	2.30531
168	2.79041	2.71105	2.60282	2.45741	2.31226
169	2.79013	2.68564	2.59558	2.45496	2.32827
170	2.76424	2.68201	2.57462	2.44892	2.31381
171	2.72497	2.67438	2.5648	2.43483	2.29193
172	2.69457	2.64945	2.54034	2.41338	2.26421
173	2.69259	2.62611	2.50896	2.3967	2.27737
174	2.68496	2.62788	2.49941	2.41007	2.25067
175	2.67642	2.59079	2.50231	2.38258	2.2477
176	2.62749	2.59343	2.45896	2.34779	2.21982
177	2.62056	2.58274	2.45959	2.357	2.22581
178	2.59329	2.536	2.45003	2.33846	2.2257
179	2.58218	2.52255	2.43499	2.32099	2.19161
180	2.57721	2.51783	2.42043	2.2953	2.21092
181	2.5306	2.4899	2.40839	2.29684	2.16765
182	2.53787	2.48708	2.39518	2.27424	2.17283
183	2.53564	2.46862	2.38349	2.26693	2.16962
184	2.49833	2.44949	2.37802	2.24613	2.1594
185	2.52098	2.44532	2.35227	2.25783	2.13088
186	2.46847	2.42718	2.33293	2.23297	2.13082
187	2.4555	2.39374	2.32521	2.22934	2.10079
188	2.4511	2.38405	2.30036	2.21349	2.11219
189	2.41904	2.35867	2.29309	2.19457	2.09635
190	2.41826	2.36274	2.29327	2.19909	2.08111
191	2.41829	2.36021	2.28326	2.15677	2.08162
192	2.38389	2.32006	2.24978	2.16284	2.07484
193	2.36417	2.31643	2.24933	2.15888	2.05405
194	2.35313	2.31063	2.25609	2.15396	2.06088
195	2.34197	2.28565	2.23991	2.13253	2.04364
196	2.32979	2.26759	2.21181	2.15658	2.04075
197	2.31252	2.28465	2.20982	2.11875	2.01853
198	2.30909	2.24724	2.20583	2.0946	2.01725
199	2.29284	2.25273	2.15655	2.10166	1.99168
200	2.27263	2.23456	2.17134	2.08519	1.99438
201	2.25097	2.22049	2.1599	2.06411	1.97814
202	2.24228	2.215	2.14326	2.06358	1.95102
203	2.22699	2.19626	2.14344	2.05413	1.97494
204	2.22164	2.17981	2.13082	2.06537	1.96458
205	2.21079	2.18287	2.11728	2.04767	1.95369
206	2.20922	2.16226	2.10121	2.03846	1.95773
207	2.19689	2.15076	2.0934	2.02805	1.94597
208	2.17868	2.13969	2.07073	2.00834	1.92382
209	2.16888	2.12695	2.07654	2.01294	1.93265
210	2.16014	2.1163	2.05096	1.99977	1.91758
211	2.14023	2.11063	2.04505	1.98531	1.90733
212	2.12076	2.10146	2.04244	1.98361	1.89215
213	2.12654	2.08157	2.02924	1.9689	1.87925
214	2.11669	2.07792	2.03543	1.95999	1.88664
215	2.09864	2.06373	2.02149	1.96051	1.88217
216	2.09841	2.0531	2.00135	1.9279	1.86094
217	2.08394	2.05285	1.99478	1.94099	1.86162
218	2.07028	2.04178	1.98549	1.92335	1.87029
219	2.05159	2.02208	1.98556	1.91418	1.85328
220	2.04847	2.01932	1.96054	1.90495	1.83499
221	2.02948	2.00834	1.96621	1.89827	1.83331
222	2.01904	1.99889	1.95009	1.89299	1.83933
223	2.02852	1.99364	1.94838	1.89252	1.80872
224	2.00871	1.98281	1.93409	1.87753	1.82297
225	1.99712	1.97398	1.92675	1.87144	1.79211
226	1.98623	1.96163	1.92385	1.87035	1.80636
227	1.98541	1.96577	1.91363	1.86376	1.7957
228	1.96629	1.95133	1.90404	1.82978	1.77915
229	1.9623	1.93761	1.90165	1.83269	1.77683
230	1.95325	1.9353	1.8875	1.82752	1.76616
231	1.94773	1.91902	1.87475	1.82382	1.76293
232	1.93432	1.91166	1.87117	1.81156	1.74913
233	1.92824	1.92412	1.86429	1.81299	1.74492
234	1.92448	1.90231	1.86227	1.79783	1.75137
235	1.92036	1.90043	1.85231	1.79429	1.74016
236	1.90353	1.88799	1.8305	1.78111	1.72303
237	1.89502	1.87001	1.83549	1.77344	1.72542
238	1.89367	1.86264	1.83257	1.77459	1.71866
239	1.88028	1.86231	1.81641	1.76998	1.71126
240	1.88037	1.85098	1.81748	1.75425	1.71387
241	1.85582	1.83629	1.80927	1.77166	1.69458
242	1.84978	1.83256	1.79613	1.73688	1.70437
243	1.8414	1.8218	1.79094	1.74368	1.69532
244	1.84225	1.83134	1.78249	1.73167	1.68337
245	1.83809	1.8159	1.77068	1.72955	1.67749
246	1.81856	1.79282	1.75781	1.72081	1.66358
247	1.817	1.78687	1.75328	1.72009	1.66077
248	1.80884	1.78016	1.75325	1.70873	1.6579
249	1.80875	1.77743	1.7362	1.70477	1.64807
250	1.79768	1.76658	1.73886	1.70395	1.64621
251	1.77442	1.77143	1.73242	1.68765	1.63778
252	1.78362	1.75996	1.72448	1.67948	1.62675
253	1.77448	1.76068	1.71759	1.67996	1.62885
254	1.77065	1.73794	1.71655	1.67309	1.62412
255	1.75573	1.72476	1.71079	1.66476	1.61619
256	1.75401	1.73185	1.70548	1.65837	1.62608
257	1.74408	1.73561	1.68673	1.64276	1.62203
258	1.74121	1.73275	1.69054	1.64811	1.59838
259	1.7232	1.70735	1.68216	1.64137	1.60682
260	1.73022	1.71161	1.67411	1.63397	1.58833
261	1.71202	1.68783	1.66461	1.63219	1.58544
262	1.68831	1.68653	1.6603	1.62013	1.57588
263	1.67693	1.67441	1.65896	1.63359	1.57155
264	1.67122	1.6842	1.65015	1.61506	1.58447
265	1.69797	1.68264	1.63858	1.61855	1.56032
266	1.69787	1.64935	1.63343	1.60436	1.55953
267	1.71371	1.68447	1.63599	1.59194	1.55209
268	1.66071	1.65958	1.62643	1.57671	1.5591
269	1.69087	1.64776	1.61821	1.58987	1.54699
270	1.6497	1.67225	1.60217	1.58303	1.53814
271	1.67546	1.62539	1.60423	1.58154	1.54238
272	1.62816	1.63803	1.60175	1.56298	1.53162
273	1.65748	1.63638	1.59406	1.57685	1.52302
274	1.65855	1.63478	1.59738	1.55924	1.52265
275	1.60375	1.6162	1.59495	1.551	1.52588
276	1.62245	1.60553	1.58762	1.5499	1.51465
277	1.60056	1.60425	1.57326	1.5499	1.50404
278	1.61357	1.5959	1.56813	1.54312	1.51163
279	1.60001	1.58398	1.56496	1.53495	1.50205
280	1.59303	1.5824	1.56312	1.53398	1.4994
281	1.60083	1.60327	1.5662	1.52789	1.49189
282	1.59209	1.59247	1.54839	1.52583	1.48594
283	1.59196	1.55068	1.54239	1.51696	1.4828
284	1.56364	1.57303	1.54729	1.519	1.48412
285	1.59806	1.55807	1.54002	1.51429	1.47498
286	1.57741	1.56849	1.53134	1.51181	1.47638
287	1.5591	1.54547	1.53538	1.50242	1.46893
288	1.54955	1.54895	1.52631	1.49911	1.45861
289	1.5827	1.53493	1.51697	1.49297	1.45953
290	1.5624	1.53448	1.5137	1.49143	1.44875
291	1.54069	1.53138	1.50982	1.49073	1.45164
292	1.53635	1.52625	1.50677	1.47958	1.44685
293	1.54238	1.51341	1.49643	1.46485	1.44065
294	1.5201	1.51291	1.49436	1.4599	1.43891
295	1.51509	1.52028	1.49159	1.47012	1.43633
296	1.51611	1.51094	1.48348	1.45976	1.42391
297	1.52631	1.51519	1.48469	1.45943	1.42779
298	1.4993	1.49958	1.47749	1.45058	1.42649
299	1.50465	1.48329	1.46464	1.43913	1.41666
300	1.51192	1.49024	1.4594	1.44366	1.40555

## Sheet: Figure3b
T	Sxx	T	Sxx	T	Sxx	T	Sxx	T	Sxx	T	Sxx
K	μV K-1	K	μV K-1	K	μV K-1	K	μV K-1	K	μV K-1	K	μV K-1
	0 T		1 T		3 T		5 T		7 T		9 T
6.38782	0.12008	4.98309	2.72335	4.99504	0.8426	4.98989	0.75108	4.98978	0.6772	4.99492	-2.34774
6.84488	0.57614	5.40308	1.95137	5.02093	2.2511	4.98957	1.70891	5.00582	-1.17774	5.01117	-1.63701
7.48111	-1.21515	5.75086	1.77022	5.0251	1.53811	4.98944	1.33184	5.01326	-0.42139	5.01981	-1.20469
7.75462	4.5858	6.10083	2.12278	5.08186	1.82776	4.98889	1.27541	5.01675	-0.45838	5.02257	-1.44387
7.93659	1.49645	6.45365	2.84187	5.39609	1.72212	5.03803	0.62471	5.06856	-0.5384	5.07492	-1.97724
8.02638	4.14957	6.80854	3.03543	5.74197	2.10851	5.34806	1.11715	5.73024	0.24563	5.38663	-0.90926
8.11774	-1.71377	7.16698	3.7736	6.09151	2.95615	5.69707	0.36351	6.0823	0.70023	5.7372	-1.79531
8.57601	2.89429	7.88276	3.67131	6.4461	3.91501	6.04265	2.04577	6.43262	0.29646	6.08295	-1.07772
8.7557	-0.55436	8.24438	4.64454	6.79966	4.39124	6.38811	1.68151	6.78854	1.69628	6.79321	-0.65366
8.84656	-0.10427	8.96975	5.46521	7.15824	4.38548	6.736	1.66805	7.14429	1.33538	7.15796	-0.25824
9.21264	0.83357	9.33012	5.33217	7.51323	5.07012	7.09035	2.46581	7.49841	1.57682	7.51545	-0.06838
9.30241	-0.24747	9.68822	6.16066	7.87343	5.75334	7.44417	2.90999	7.85537	2.05063	7.87012	0.80142
9.48545	-1.31828	10.0412	5.99533	8.23232	5.8996	7.79211	3.53831	8.2137	3.50229	8.59233	1.29916
9.5741	3.23495	10.4008	6.52757	8.59046	6.95428	8.14557	5.87096	8.92185	4.20095	8.95344	1.8529
9.75599	5.01289	10.7579	6.93297	8.94809	8.07192	8.50465	5.7673	9.27791	4.66329	9.31321	2.89825
10.1197	1.80423	11.1179	7.34547	9.3087	8.42601	8.85443	7.21136	9.98761	6.12615	9.67251	3.32834
10.3924	0.69083	11.4745	6.81336	9.66245	9.07853	9.20624	5.78676	10.3463	6.69233	10.0311	3.77205
10.5746	2.98883	11.8349	7.23962	10.0249	9.57325	9.55708	7.04149	10.7071	7.36264	10.3885	4.87851
10.6653	2.93792	12.192	8.12308	10.3876	9.97989	9.90731	7.27684	11.0612	8.09229	10.7505	5.30829
10.7561	-0.64377	13.2671	8.52595	10.7445	10.7193	10.2617	8.59044	11.4198	8.77258	11.1129	5.96937
10.8477	3.12424	13.6268	9.03928	11.1075	11.9979	10.6142	10.7814	11.7743	8.94182	11.4726	5.72468
10.9397	4.18759	13.9806	8.81783	11.4676	12.6264	10.9587	8.89569	12.1295	9.51679	11.8356	6.40075
11.1215	1.40206	14.3316	8.56296	11.8268	12.9532	11.3078	11.1737	12.4871	10.8627	12.1973	6.89776
11.3941	3.91263	14.6879	9.42077	12.1844	13.748	11.6593	9.87968	13.2046	11.4546	12.9166	8.84059
11.484	0.64098	15.0461	9.27029	12.5426	13.7597	12.0111	10.572	13.5645	11.6807	13.2812	8.91202
11.8527	0.9167	15.4108	9.24765	12.9004	14.217	12.3593	14.4865	13.9259	12.2693	13.6413	8.98518
11.9429	0.58964	15.7687	9.0562	13.2577	14.7802	12.7161	12.8408	14.2834	12.2778	14.0006	9.48008
12.2156	3.1488	16.1225	9.21633	13.6182	15.2927	13.0678	12.8521	14.6403	12.7556	14.3583	9.44641
12.3071	3.1622	16.4748	8.53965	13.9756	14.865	13.4107	13.057	15.007	12.6687	14.716	10.593
12.4892	1.37316	16.834	8.79903	14.3293	15.7	13.759	14.2992	15.3575	13.364	15.0719	9.73296
12.5802	2.62465	17.1901	9.24672	14.6845	15.9113	14.1063	15.191	15.7115	13.6014	15.4388	10.593
12.8572	2.20576	17.5487	8.85513	15.0429	16.3483	14.4602	15.7644	16.0637	13.4149	15.7979	10.8684
12.9475	0.88795	17.9102	9.15676	15.4065	16.7096	14.8131	15.1616	16.418	13.8029	16.1568	11.1165
13.1283	1.13917	18.2683	8.91277	15.7618	17.2811	15.1652	15.4567	16.774	14.2479	16.5174	11.1214
13.2187	0.20504	18.6274	8.84517	16.1224	17.1979	15.5204	16.0784	17.131	13.7612	16.8731	11.4883
13.4914	2.68415	18.9839	9.05396	16.4775	17.11	15.8734	15.7994	17.4955	14.5022	17.2325	12.2663
13.582	1.79115	19.3431	8.77343	16.8334	17.5234	16.227	17.0846	17.8538	14.2356	17.59	11.9933
13.6747	1.26767	19.697	8.69495	17.1883	17.2019	16.5839	16.1859	18.2153	15.0223	17.9454	11.9568
14.0394	1.60939	20.0542	8.74407	17.5446	17.8911	16.9396	16.907	18.5751	15.1893	18.3051	12.3174
14.1305	1.93949	20.4098	8.3906	17.9009	17.3954	17.288	17.0912	18.9325	14.8216	18.659	11.917
14.3123	1.59453	20.7684	8.29668	18.2528	18.2209	17.6403	16.7311	19.2886	15.4888	19.0162	12.4084
14.4054	1.60563	21.1235	8.12778	18.6098	18.0249	17.9872	17.441	19.6403	15.0383	19.3714	12.9366
14.5883	1.02925	21.4791	8.0258	18.9641	17.8876	18.3303	16.9647	19.9986	15.934	19.7296	13.1411
14.7726	-0.29459	21.835	7.65782	19.3177	18.2695	18.6774	17.7544	20.3506	15.8029	20.0861	12.9124
14.8632	1.26328	22.1942	7.95015	19.6698	17.889	19.0227	17.6523	20.7083	15.758	20.4424	13.4077
14.9547	1.53511	22.5497	7.45311	20.0254	18.2641	19.3738	17.0101	21.0657	16.6106	20.7999	14.4424
15.3199	2.22193	22.9027	7.41041	20.3771	17.5989	19.7195	17.8451	21.4211	16.7671	21.156	13.4719
15.5003	1.72367	23.2571	7.41022	20.7342	17.9863	20.068	18.7998	21.7807	16.9043	21.5109	14.2328
15.6823	2.00576	23.6138	7.46342	21.0852	17.8059	20.4159	18.0057	22.1339	16.8778	21.8662	14.7615
15.7737	2.04305	23.9619	7.48645	21.4368	18.6391	20.7633	18.56	22.4873	17.5288	22.2193	14.8253
15.8629	3.42428	24.3144	7.1889	21.7924	17.8012	21.1124	17.9643	22.842	17.227	22.5767	14.9172
15.9529	1.96074	24.6716	6.88011	22.1476	17.9251	21.458	17.2401	23.1977	18.0759	22.932	15.8072
16.1345	2.18723	25.0241	7.13382	22.4988	17.3066	21.8052	19.7238	23.5452	17.9105	23.2868	15.7812
16.2258	2.83584	25.3765	6.73068	22.8527	17.6166	22.149	17.9998	23.898	17.9248	23.6429	16.2705
16.3166	1.46998	25.7296	6.29073	23.2087	17.0475	22.4975	18.7008	24.2513	18.2215	23.9952	16.3061
16.4071	1.66984	26.0837	6.53682	23.5636	17.0554	22.8445	18.0645	24.6046	18.6004	24.3547	17.3084
16.776	1.84369	26.435	6.40436	23.9222	17.5596	23.1947	19.4339	24.9581	19.4952	24.7139	17.4604
16.867	1.74751	26.7875	6.61105	24.2763	16.3752	23.5451	19.5567	25.3104	18.9898	25.0769	17.5636
16.9578	1.6757	27.1419	6.65755	24.635	16.7865	23.8921	18.7899	25.6636	19.507	25.4365	18.0339
17.321	0.98593	27.4959	6.28443	24.9911	16.5545	24.2387	19.5481	26.0182	19.1974	25.7924	18.0834
17.4138	1.86975	27.8502	6.33429	25.3484	16.603	24.5866	19.4431	26.3725	19.9312	26.1535	18.6483
17.5959	3.06349	28.1884	6.03575	25.705	16.2944	24.9329	19.2474	26.7245	19.8642	26.5129	19.3805
17.6862	2.18629	28.5279	6.25331	26.058	16.0525	25.2784	19.4332	27.0839	20.2365	26.8699	18.8266
17.7775	1.63133	28.8706	6.25584	26.4114	15.641	25.6272	18.996	27.44	20.4678	27.2351	19.5721
17.8685	3.02388	29.2493	6.35171	26.7688	15.8864	25.9737	19.3315	27.8018	20.5413	27.5919	19.7982
17.9578	0.91481	29.6204	6.07957	27.1252	15.3968	26.3161	18.771	28.1623	20.9343	27.9522	19.9598
18.1414	1.64642	29.9829	6.03695	27.4832	15.0415	26.6633	19.4797	28.5184	20.8643	28.3106	20.606
18.2318	1.70511	30.3443	6.20084	27.8406	14.7756	27.0114	19.2907	28.8749	20.3818	28.672	19.966
18.3235	2.89745	30.7016	6.13757	28.1971	14.8914	27.3616	20.0594	29.2151	20.0531	29.0272	20.3408
18.5063	1.84602	31.0607	6.10355	28.5448	14.7447	27.7108	18.604	29.5527	20.4877	29.3787	20.2149
18.5975	1.65407	31.4102	6.03407	28.8844	14.4273	28.0653	19.807	29.8932	20.4691	29.7193	20.9681
18.6881	2.12798	31.7674	5.79941	29.2223	14.3732	28.4157	18.659	30.2674	20.3687	30.0654	20.765
19.1454	0.70766	32.1171	5.87475	29.5914	14.2626	28.7687	18.5094	30.6307	19.9635	30.4109	21.2492
19.2376	1.41558	32.4731	5.8815	29.9592	13.9721	29.1153	18.8949	30.9895	20.1123	30.7891	21.4715
19.3295	1.04612	32.8271	6.04185	30.3233	13.4154	29.462	17.9572	31.3443	20.3326	31.1589	20.9962
19.4203	2.46497	33.1801	5.95884	30.6809	13.5469	29.8111	18.5817	31.7027	20.0698	31.5264	21.0345
19.5103	1.64993	33.5396	5.90497	31.0368	12.9167	30.1616	18.5239	32.0584	19.7545	31.8861	21.6916
19.6014	2.1084	33.8951	5.77667	31.39	12.8901	30.5076	17.6178	32.4169	20.0692	32.2465	21.6817
19.6922	1.96208	34.2503	5.878	31.7471	12.6331	30.8567	18.2364	32.7701	19.9038	32.6053	21.5231
19.8721	1.5289	34.6067	5.85034	32.1074	12.5749	31.2076	18.2651	33.124	19.4357	32.9607	20.8914
20.0552	1.54087	34.9618	5.92135	32.4593	12.2455	31.5566	17.4649	33.4772	19.3512	33.3201	21.4857
20.1448	2.30578	35.3152	5.72361	32.8169	12.0004	31.9059	17.5083	33.835	19.2541	33.6755	21.3001
20.3326	2.51626	35.6747	6.07246	33.1721	11.705	32.2521	16.9851	34.1953	19.062	34.034	20.8083
20.4255	1.98821	36.0288	6.00909	33.5297	11.7108	32.5984	17.5445	34.5482	19.4505	34.3934	20.8204
20.5172	2.11921	36.386	5.96814	33.8901	11.5701	32.9484	16.8423	34.9043	18.899	34.7525	21.1396
20.608	3.21321	36.7442	5.82085	34.2475	11.5477	33.2979	16.7221	35.257	18.7971	35.1151	21.1527
20.6999	2.80272	37.1037	6.04013	34.6008	11.1112	33.6483	16.4201	35.6119	18.4933	35.4704	20.77
20.7902	2.59024	37.46	6.02647	34.9555	11.0576	34.3519	16.5609	35.9661	18.4047	35.8255	20.657
20.8799	2.08924	37.815	6.07701	35.3121	11.2665	34.7012	16.0398	36.3269	18.4255	36.1867	20.6151
20.9723	2.77987	38.173	6.00084	35.6652	10.6813	35.0476	16.2071	36.6847	18.2736	36.5422	20.5353
21.0635	3.06357	38.5295	6.00363	36.0231	10.7404	35.3956	15.5751	37.0416	18.2324	36.9025	20.8229
21.1544	1.86259	38.8851	5.89181	36.3841	10.5378	35.7427	15.6266	37.4037	17.9452	37.26	20.5111
21.339	2.39653	39.2436	6.04025	36.7425	10.6317	36.0913	15.8477	37.7644	17.8078	37.6163	20.2164
21.4297	2.70197	39.6032	6.15844	37.1009	10.2819	36.4391	15.4765	38.1195	17.9222	37.9748	20.688
21.521	2.63377	39.9629	5.95006	37.4546	10.0431	36.7854	15.1288	38.4771	17.6401	38.3354	20.5319
21.6117	1.96361	40.3215	6.06262	37.81	9.94401	37.1367	14.8805	38.8313	17.5582	38.6949	20.2445
21.7024	2.19949	40.6806	5.88268	38.1665	9.95941	37.4885	14.5771	39.1886	17.3489	39.0516	20.3326
21.7938	2.21917	41.0412	5.83229	38.5245	9.54888	37.8336	14.3269	39.5485	17.0972	39.411	19.9798
21.8853	2.09029	41.4	5.81137	38.8818	9.57186	38.1859	14.8705	39.9069	17.0702	39.7743	19.8509
21.9775	2.6807	41.7634	6.0761	39.2411	9.69586	38.5322	13.9969	40.264	16.7858	40.1367	20.0435
22.0689	2.82959	42.1266	5.9765	39.5963	9.32899	38.8849	13.8349	40.6191	16.8594	40.4965	19.6862
22.1596	3.06174	42.4852	5.95169	39.9535	9.48476	39.2376	13.7604	40.9744	16.5779	40.8572	19.5443
22.2522	2.75701	42.8489	5.97296	40.3154	9.3341	39.5892	14.0933	41.3347	16.3504	41.2234	19.3847
22.3435	2.04367	43.2129	5.84327	40.6741	9.17463	39.9371	13.9065	41.694	16.3735	41.5852	19.2296
22.4355	2.65408	43.577	5.9511	41.0331	8.89677	40.2911	14.0571	42.0548	15.9595	41.9475	19.4561
22.527	2.07754	43.9419	5.98187	41.3942	8.98912	40.6418	13.3296	42.4158	15.9917	42.3076	18.7677
22.6193	3.0602	44.3038	5.93352	41.7543	8.79269	40.9905	13.5335	42.7767	15.6927	42.6737	18.7748
22.7105	3.29111	44.6683	6.07021	42.1179	8.76125	41.344	13.4995	43.1376	15.9184	43.0387	18.6619
22.8022	2.15054	45.0266	5.93884	42.4764	8.69801	41.6929	13.1672	43.4978	15.6405	43.4021	18.6053
22.8945	1.67317	45.3898	5.96808	42.8357	8.5493	42.0427	13.0462	43.8618	15.3432	43.7676	18.3521
22.9871	3.37714	45.7543	5.97607	43.1964	8.51979	42.3965	12.7183	44.2226	15.2935	44.1356	18.2346
23.078	3.61648	46.118	5.92749	43.5577	8.35225	42.746	12.3718	44.5829	15.5822	44.5057	18.0633
23.1697	2.98772	46.4835	5.89547	43.9181	8.40116	43.0966	12.5294	44.9472	15.0518	44.8805	18.6888
23.2626	2.74329	46.8452	5.74456	44.2778	8.33269	43.4456	12.4506	45.3108	14.7751	45.2504	18.1206
23.3543	2.7071	47.2101	5.78647	44.6398	8.03859	43.7957	12.2363	45.6755	14.7657	45.6158	17.3747
23.4452	3.04558	47.5708	5.78649	45.0003	8.29359	44.1468	11.9521	46.0412	14.5458	45.9865	17.4667
23.5361	3.13682	47.9438	5.64498	45.3648	8.33389	44.4977	12.0129	46.4035	14.3922	46.3545	17.2613
23.6256	2.67134	48.3112	5.62995	45.7266	7.96172	44.8452	11.7267	46.7673	13.8905	46.7249	17.0638
23.7138	2.58721	48.6842	5.65809	46.09	8.1557	45.1944	12.0745	47.1345	13.9828	47.0978	16.7415
23.8066	2.77018	49.0522	5.65956	46.4536	7.90192	45.5492	12.2361	47.4964	13.7443	47.4663	16.7001
23.898	3.07515	49.4193	5.64039	46.8183	7.80688	45.899	11.5183	47.868	13.5759	47.8403	16.5551
23.9888	2.9941	49.7979	5.74965	47.1853	7.79557	46.2506	11.6049	48.237	13.3145	48.2135	16.234
24.0787	1.95075	50.1884	5.59807	47.5488	7.68155	46.5994	11.4567	48.6094	13.2121	48.5885	16.5233
24.17	2.92348	50.5448	5.56849	47.9143	7.44528	46.9436	11.286	48.9812	12.9903	48.9675	15.9947
24.2606	3.25247	50.9158	5.65199	48.2862	7.51773	47.2897	11.0885	49.3551	12.9712	49.3384	16.1137
24.3511	2.87898	51.2829	5.55219	48.6534	7.39352	47.633	10.9291	49.7356	12.6636	49.7172	15.5268
24.4425	2.52534	51.4308	5.51863	49.0269	7.38993	48.3717	10.7583	50.1054	12.6451	50.0983	15.2809
24.5342	2.3021	51.5244	5.52689	49.3981	7.27068	48.7331	11.1898	50.4944	12.4749	50.4799	15.3218
24.6244	3.36839	51.5995	5.37882	49.7637	7.1461	49.474	10.294	50.8707	12.3139	50.8753	14.9312
24.7173	3.27462	51.8408	5.6978	50.1453	7.10615	49.856	12.3596	51.2348	12.0613	51.2434	13.9463
24.808	3.19732	52.4364	5.51603	50.5199	6.97261	50.2053	12.1479	51.4062	11.3932	51.4162	15.0552
24.8995	2.95162	53.0804	5.84715	50.9096	6.96834	50.3665	10.4409	51.5076	12.5562	51.5142	15.5489
24.9894	2.98979	53.8803	5.57356	51.2705	6.9373	50.4564	10.5461	51.5991	12.1918	51.6013	14.1686
25.0802	3.11034	54.6642	5.69007	51.4358	6.96355	50.5327	10.8776	51.8164	12.6272	52.1103	15.0326
25.1713	3.69982	55.5433	5.67133	51.538	6.96567	50.9884	10.5569	52.4309	12.0952	52.7343	14.8036
25.2631	2.82659	56.4693	5.63757	51.62	7.76676	51.6046	10.4791	53.1048	12.0035	53.4826	14.3748
25.3531	2.73523	57.4094	5.61389	51.9567	7.18548	52.3749	10.0498	53.8792	11.9204	54.2926	14.2963
25.4435	3.35361	58.4243	5.51148	52.5397	7.13956	53.2223	10.0077	54.7559	11.0303	55.2005	14.0118
25.5344	3.288	59.4497	5.46525	53.2403	6.88036	54.1316	9.64205	55.6148	11.2589	56.1301	13.2945
25.6254	3.1991	60.5273	5.48016	53.9925	6.96407	55.1159	9.45695	56.568	10.6294	57.0998	13.0817
25.7159	4.06272	61.6875	5.32663	54.8559	6.82789	56.1479	9.25185	57.5092	10.5242	58.1126	12.8827
25.8068	2.75232	62.8843	5.47722	55.7487	6.55365	57.2416	8.82575	58.5248	9.84701	59.1866	12.6162
25.8975	2.99258	64.1233	5.3332	56.6617	6.57691	58.3716	8.93044	59.5345	10.0679	60.2902	12.164
25.9911	2.99065	65.4346	5.27713	57.6493	6.52637	59.5246	8.10557	60.6565	9.70754	61.4464	12.0356
26.0835	4.14384	66.8427	5.11366	58.6723	6.54971	60.7281	8.34608	61.7948	9.31568	62.6714	11.3742
26.1749	3.44556	68.295	5.11533	59.7512	7.45078	61.9717	8.00278	62.9853	9.21111	63.9374	11.3034
26.2671	4.26199	69.8131	5.09072	60.8874	6.52932	63.276	7.68316	64.2485	9.07693	65.3178	10.7728
26.3582	4.91303	71.4386	4.82601	62.0727	6.34089	64.6473	7.36029	65.621	8.63724	66.733	10.5745
26.45	3.50107	73.1678	4.54194	63.3251	6.20001	66.0669	7.85107	67.0245	8.4928	68.2499	10.0013
26.542	3.80501	74.9754	4.75705	64.6548	6.01992	67.572	7.0608	68.5305	8.17148	69.8245	9.55436
26.6334	3.96714	76.8743	4.51136	66.0381	5.90672	69.1665	6.91117	70.1032	7.76242	71.5075	10.2714
26.7248	4.2347	78.8645	4.22889	67.512	5.85786	70.8486	6.65558	71.7798	7.38512	73.2597	8.73982
26.8167	3.71411	80.9455	4.09716	69.0316	5.71718	72.5931	6.41394	73.5264	7.25022	75.0942	8.88043
26.9084	3.95255	83.1526	3.99166	70.6591	5.61438	74.4074	6.12126	75.3637	7.0557	77.0195	7.90893
26.9982	4.64899	85.4694	3.82419	72.3472	5.13851	76.3056	6.09049	77.2775	6.6202	79.0225	7.82574
27.0914	3.86571	87.9147	3.5431	74.1078	5.23804	78.3411	5.55984	81.5262	5.88909	81.2006	7.00554
27.1837	3.88121	90.4978	3.30417	75.9989	5.0686	80.5209	5.66469	83.8296	5.78158	83.4995	6.85414
27.2778	3.38071	93.2282	2.97934	77.9721	4.95487	82.8134	5.35845	88.8603	5.16876	85.9307	6.22446
27.3693	3.95259	96.1189	2.47663	80.0466	3.84108	85.2375	5.67395	91.5159	4.80155	88.5176	6.0659
27.4607	3.8011	99.0847	2.49276	82.2554	4.56133	87.7194	4.74034	94.296	4.55346	91.1744	5.60967
27.5522	3.96612	102.162	2.1041	84.5619	4.29211	90.3065	4.4115	97.2369	4.06719	93.9662	5.16425
27.6447	3.5725	105.478	1.72064	87.0076	4.64674	93.0506	4.02647	100.347	3.8158	96.9111	5.03169
27.7369	3.6157	108.865	1.26079	89.5863	3.81278	95.9528	4.01239	103.639	3.39604	99.9151	4.77598
27.8282	4.59888	112.456	0.90171	92.2377	3.43589	99.0176	3.57707	107.043	3.19707	103.011	4.28978
27.9196	3.60334	116.147	-0.52463	94.998	3.09801	102.141	3.41027	110.632	2.53199	106.343	3.8062
28.0117	4.38011	119.852	-0.95108	97.9248	2.82263	105.421	2.37823	114.321	2.10216	109.907	3.12995
28.1029	4.14994	123.779	-1.53178	101.01	2.0786	108.959	2.34065	118.036	1.83066	113.577	2.64839
28.195	4.8087	127.815	-2.09057	104.293	2.11408	112.627	2.14301	121.965	1.22166	117.283	2.33774
28.2873	3.77256	131.879	-2.65948	107.682	1.84601	116.296	1.63215	126.006	0.83788	121.211	1.75379
28.3789	4.14637	136.195	-3.0009	111.267	1.49949	120.161	1.06177	130.065	-0.52656	125.253	1.37092
28.4707	4.36236	140.642	-3.74633	114.954	1.09705	124.174	0.6875	134.38	-0.89623	129.325	0.88444
28.5617	3.40631	145.107	-4.33762	118.667	0.6788	128.198	-0.55438	138.828	-1.43037	133.637	0.53611
28.6544	3.77416	149.87	-4.90564	122.593	-0.80382	132.445	-1.58532	143.303	-2.50983	138.085	-1.0888
28.7458	4.03251	154.813	-5.61302	126.625	-1.36736	136.865	-2.05732	148.067	-2.9386	142.562	-1.56625
28.8386	4.51061	159.764	-6.32966	130.682	-1.96638	141.291	-2.23508	153.001	-3.76362	147.326	-2.28415
28.9302	4.12761	164.761	-6.98751	134.995	-2.55551	145.983	-3.14669	157.958	-4.41476	152.274	-4.12859
29.0206	4.01507	170.09	-7.65874	139.442	-3.07814	150.899	-3.6312	162.944	-5.02175	157.241	-4.12402
29.1135	3.98441	175.632	-8.28302	143.901	-3.65196	155.82	-3.93648	168.276	-5.73364	162.243	-4.04148
29.2067	4.44437	181.198	-9.13588	148.664	-4.38014	160.757	-5.2277	173.824	-6.55282	167.581	-4.89766
29.2978	4.33422	186.805	-9.97603	153.599	-5.27489	166.013	-5.82848	179.396	-7.441	173.132	-5.74024
29.3907	4.4703	192.428	-10.6565	158.557	-5.85578	171.535	-6.83541	185.007	-8.00347	178.699	-6.55375
29.483	4.17673	198.052	-11.3252	163.537	-6.0611	177.068	-7.24458	190.623	-8.86227	184.299	-7.36482
29.5767	4.54876	203.674	-12.0341	168.863	-7.21803	182.614	-8.01966	196.253	-9.54792	189.923	-8.11074
29.6685	4.34848	209.307	-12.7016	174.413	-7.85525	188.183	-8.89558	201.891	-10.3779	195.559	-8.76017
29.7602	4.12135	214.942	-13.3383	179.99	-8.66054	193.743	-9.4642	207.521	-11.0876	201.195	-9.64281
29.8514	5.06383	220.984	-14.0223	185.6	-9.40358	199.298	-10.2001	213.574	-11.7766	206.82	-10.3357
29.9418	4.28938	227.311	-14.7402	191.219	-10.0874	204.858	-10.9558	219.893	-12.8109	212.892	-11.2281
30.0343	4.52861	233.659	-15.4201	196.844	-10.8887	210.429	-11.5788	225.804	-13.422	219.216	-11.6358
30.1261	4.1898	240.032	-16.0628	202.472	-11.5631	216.398	-12.4937	231.934	-14.0287	225.557	-12.3903
30.2188	4.64831	246.423	-16.8275	208.098	-12.2878	222.691	-13.3651	238.303	-15.0813	231.946	-13.0071
30.3102	3.99783	252.812	-17.4966	213.72	-12.943	228.606	-14.0972	244.665	-15.623	238.334	-14.6815
30.4007	4.59079	259.159	-18.5012	219.756	-13.6443	234.196	-14.4458	251.043	-16.3148	244.747	-15.0152
30.4927	4.43782	265.406	-19.0613	226.09	-14.3734	240.194	-15.2084	257.442	-17.0337	251.153	-16.0885
30.5849	4.58527	271.66	-19.704	232.427	-15.0801	246.505	-15.7796	263.69	-17.7174	257.557	-16.4759
30.6761	4.15891	277.475	-19.924	238.8	-16.16	252.817	-16.5068	269.929	-18.3376	263.849	-17.3439
30.768	4.71609	283.403	-20.255	245.189	-16.4943	259.136	-16.7266	276.171	-19.3506	270.094	-17.8516
30.8601	4.50548	289.586	-21.3602	251.585	-17.5917	265.477	-17.9479	282.409	-19.7786	276.332	-18.5289
30.9523	4.15645	295.802	-21.8333	257.963	-17.8887	271.806	-18.3814	288.62	-20.2639	282.568	-19.3746
31.0447	4.45863			264.204	-18.906	278.149	-19.6679	294.842	-21.2185	288.783	-20.6115
31.1361	4.37679			270.445	-19.102	284.472	-20.0894			295.008	-20.9189
31.2278	4.90523			276.691	-20.1742	290.798	-20.8752
31.3199	4.18516			282.933	-20.3645	296.71	-21.392
31.4121	4.66768			289.17	-21.279
31.5062	4.81562			295.386	-21.8285
31.598	4.73902
31.6905	4.56096
31.7821	4.95368
31.8737	4.68757
31.966	4.65145
32.0575	4.86214
32.1493	4.98088
32.2395	4.66652
32.3308	4.55603
32.422	4.59285
32.5142	4.54656
32.6051	5.33437
32.697	4.91794
32.7893	5.00841
32.8832	4.76549
32.9748	4.78223
33.068	5.0916
33.1609	4.61362
33.2535	4.59503
33.3448	4.97077
33.4367	5.10766
33.5296	4.98603
33.6222	4.91386
33.7136	4.74783
33.8069	4.86777
33.8996	4.70193
33.9919	5.1166
34.0825	5.07
34.1752	4.88557
34.2676	4.73215
34.3621	4.75499
34.4543	5.28506
34.5471	5.35238
34.6399	4.88448
34.7334	5.16181
34.8242	5.27064
34.916	4.80424
35.0077	5.10242
35.1011	5.13383
35.1933	5.30914
35.2856	5.19552
35.3769	5.14778
35.4703	5.15744
35.5614	5.29081
35.6538	5.1317
35.7462	4.85023
35.8396	5.36601
35.9318	5.22457
36.0254	5.07723
36.1165	5.2009
36.2093	4.99743
36.3018	4.93693
36.394	5.05729
36.4852	5.38999
36.5786	5.27528
36.6708	5.3314
36.764	5.30674
36.8584	5.23314
36.952	5.55027
37.0452	5.58676
37.1365	5.49731
37.2285	5.09081
37.3217	5.73023
37.4135	5.37325
37.505	5.27097
37.5981	5.33857
37.6897	5.15628
37.7824	5.67963
37.8744	5.60173
37.9673	5.38165
38.0591	5.61083
38.1516	5.73024
38.2458	5.59201
38.3383	5.24608
38.4289	5.30742
38.5219	5.38151
38.6146	5.50897
38.7065	5.64871
38.7991	5.46281
38.8909	5.60155
38.9841	5.49608
39.0771	5.57849
39.1696	5.59465
39.2614	5.69821
39.3542	5.61441
39.4467	5.68774
39.537	5.38242
39.6304	5.6289
39.7237	5.58169
39.8172	5.64478
39.9101	5.59969
40.0044	5.47849
40.0961	5.34754
40.1905	5.75947
40.2822	5.63927
40.3764	5.50295
40.4689	5.434
40.5614	5.6522
40.6547	5.85761
40.7483	5.67688
40.8416	5.54307
40.9351	5.39272
41.0286	5.59146
41.1231	5.73641
41.2163	5.60842
41.3095	5.63167
41.4034	5.69223
41.496	5.53293
41.589	5.52093
41.6818	5.34991
41.776	5.64656
41.8695	5.65276
41.9652	5.71397
42.0587	5.6055
42.1519	5.73262
42.2441	5.62432
42.3386	5.68594
42.4307	5.49775
42.5195	5.79324
42.6092	5.65522
42.7	5.41886
42.7912	5.44903
42.8817	5.5328
42.9715	5.70265
43.0606	5.565
43.1507	5.71273
43.2389	5.23362
43.3279	5.65654
43.4215	5.57674
43.5117	5.5317
43.5995	5.63223
43.6897	5.36897
43.8045	5.77067
43.9049	5.46402
44.0065	5.69773
44.1034	5.46658
44.1966	5.57105
44.2898	5.4986
44.3862	5.55151
44.4749	5.54421
44.5701	5.34387
44.6624	5.3041
44.7597	5.63683
44.8575	5.65502
44.9457	5.68185
45.0356	5.3317
45.1306	5.47496
45.2273	5.54833
45.3233	5.45265
45.4178	5.7044
45.5259	5.5001
45.6111	5.66153
45.7015	5.45138
45.7901	5.49658
45.8888	5.51118
45.9874	5.37484
46.0875	5.68496
46.1945	5.89196
46.3016	5.54254
46.3897	5.68285
46.4861	5.51808
46.5842	5.58008
46.6821	5.86148
46.7968	5.65438
46.8932	5.92328
47	5.54746
47.1034	5.52142
47.2075	5.44499
47.3158	5.68884
47.4251	5.68664
47.5343	5.53939
47.6384	5.54911
47.75	5.46401
47.8588	5.64774
47.9639	5.44848
48.0718	5.50561
48.1792	5.31353
48.2837	5.60781
48.3957	5.63572
48.5169	5.92129
48.6253	5.7512
48.721	5.70121
48.8298	5.90236
48.9452	5.51902
49.0667	5.98335
49.2013	5.53784
49.3152	6.03675
49.4483	5.89589
49.5625	5.81404
49.6879	5.84452
49.8134	6.02011
49.9368	5.72947
50.0698	5.82253
50.194	5.79961
50.3224	5.97888
50.4635	5.8014
50.5315	5.83638
50.565	5.76975
50.7285	5.95214
51.3527	6.00041
52.0671	5.7967
52.8812	5.77449
53.7507	5.81972
54.6719	5.63933
55.6201	5.87032
56.6235	5.86881
57.6673	5.59569
58.7574	5.89345
59.9067	5.75765
61.107	5.76095
62.3694	5.60453
63.6991	5.6086
65.1003	5.32653
66.563	5.19935
68.0803	5.23845
69.6773	5.25888
71.3606	4.93252
73.1043	4.95324
74.9303	4.81495
76.8718	4.72723
78.9293	4.25571
81.11	4.47154
83.3409	4.09189
85.6507	3.99437
88.0766	3.65895
90.6362	3.50429
93.3447	3.29116
96.2105	2.88737
99.2694	2.57523
102.413	2.30453
105.694	1.90362
109.223	1.54211
112.886	1.19257
116.563	0.7728
120.427	-0.56563
124.439	-1.08104
128.463	-1.82016
132.711	-2.42118
137.123	-2.94352
141.549	-3.49986
145.989	-4.17397
150.693	-4.73183
155.601	-5.42194
160.523	-6.22695
165.47	-6.65219
170.728	-7.32314
176.243	-8.18172
181.784	-8.78725
187.334	-9.47836
192.898	-10.2803
198.454	-10.8402
204.001	-11.7228
209.552	-12.333
215.515	-12.8693
221.798	-13.8789
227.71	-14.6249
233.3	-14.9478
239.291	-15.5221
245.602	-16.5123
251.904	-16.8837
258.226	-17.8528
264.553	-18.1792
270.889	-19.0745
277.234	-19.131
283.559	-20.5756
289.892	-20.5022
296.209	-21.519

## Sheet: Figure3c
T	Syx	T	Syx	T	Syx	T	Syx	T	Syx	T	Syx	T	Syx	T	Syx	T	Syx	T	Syx
K	μV K-1	K	μV K-1	K	μV K-1	K	μV K-1	K	μV K-1	K	μV K-1	K	μV K-1	K	μV K-1	K	μV K-1	K	μV K-1
	+1 T		-1 T		+3 T		-3 T		+5 T		-5 T		+7 T		-7 T		+9 T		-9 T
4.98344	13.9718	4.98582	-14.5426	4.9899	14.594	4.98998	-35.3684	4.99618	51.1811	4.99916	-63.8741	4.99944	71.9458	5.00085	-78.6542	5.04299	111.055	5.37481	-121.919
5.06876	10.9916	5.07099	-20.5121	5.06685	31.8275	5.08166	-3.49979	5.08598	46.0038	5.08496	-73.7815	5.00017	85.8401	5.00147	-82.9885	5.04165	112.584	5.35147	-117.376
5.25803	19.3694	5.26105	-16.911	5.25961	39.6343	5.27216	-35.2297	5.27485	72.7712	5.27717	-47.4254	5.00005	94.821	5.08181	-71.5574	5.04004	113.892	5.32845	-121.579
5.45945	21.3289	5.46848	-16.3957	5.45096	49.2712	5.46806	-42.5089	5.4726	43.4783	5.47205	-61.366	5.00058	94.9163	5.27577	-122.986	5.04466	110.522	5.30648	-120.86
5.6576	16.1648	5.66831	-18.6999	5.64811	40.0329	5.66856	-53.5876	5.66834	81.8154	5.67073	-67.3054	5.08054	80.2532	5.4711	-140.744	5.08691	109.146	5.31866	-117.818
5.85302	16.5783	5.86958	-20.9889	5.84756	54.3447	5.86555	-42.9848	5.86685	67.0033	5.8685	-70.8045	5.26952	72.4011	5.66707	-85.1606	5.38715	117.485	5.55475	-119.067
6.04898	21.1687	6.06918	-18.791	6.04571	51.0705	6.0619	-51.1228	6.06167	53.8144	6.06411	-70.8335	5.46923	102.415	5.87093	-90.4562	5.72461	125.768	5.85393	-125.793
6.24897	24.6522	6.27179	-17.1633	6.24507	56.7984	6.2577	-57.9835	6.25919	67.2719	6.26302	-75.3348	5.66781	123.311	6.06666	-126.742	6.06363	138.451	6.16992	-137.791
6.44426	22.5792	6.47146	-20.495	6.44303	63.184	6.45295	-59.9239	6.45431	68.4782	6.46221	-99.9314	5.86599	99.2941	6.26668	-106.638	6.41175	143.58	6.49883	-155.061
6.64541	25.1155	6.67186	-20.6517	6.64148	56.6898	6.65091	-63.5558	6.65384	108.603	6.65579	-96.1746	6.06297	96.9189	6.46471	-135.316	6.75888	157.659	6.82581	-157.46
6.84538	22.6883	6.8729	-26.8352	6.83836	73.4861	6.84487	-70.357	6.8574	103.368	6.85884	-117.375	6.26157	130.887	6.66001	-101.55	7.11463	175.528	7.1633	-175.333
7.04825	27.855	7.07578	-22.0801	7.03367	65.5893	7.04614	-78.0475	7.05562	112.138	7.05367	-102.898	6.45552	117.138	6.85723	-132.813	7.46954	190.163	7.50814	-195.065
7.24754	27.9617	7.27359	-25.1822	7.23523	63.7165	7.24698	-72.1197	7.25271	100.056	7.25095	-116.193	6.65151	123.443	7.0595	-131.653	7.82895	197.672	7.85729	-204.297
7.44407	28.8917	7.47463	-31.2489	7.43879	67.5896	7.44987	-74.1708	7.45181	94.5456	7.44662	-101.32	6.8491	126.604	7.25745	-151.048	8.18697	217.104	8.20488	-220.551
7.64338	27.1712	7.67592	-27.8542	7.64341	68.882	7.64974	-72.7382	7.65136	100.707	7.64333	-114.066	7.04579	134.915	7.45829	-149.805	8.54198	237.278	8.55862	-235.402
7.84501	31.2179	7.87436	-31.0935	7.8501	79.4279	7.84594	-82.3765	7.84633	131.971	7.84347	-121.975	7.24555	117.672	7.65414	-157.428	8.89832	247.759	8.91478	-249.047
8.04051	35.3568	8.07836	-30.7014	8.05471	86.0083	8.04954	-79.7498	8.04657	91.8424	8.03852	-121.205	7.44127	135.304	7.84986	-166.412	9.25296	264.771	9.26912	-258.264
8.24099	29.9327	8.27259	-31.5077	8.26207	88.2839	8.25341	-84.6226	8.24467	117.437	8.23718	-122.724	7.63902	159.462	8.04769	-173.899	9.61163	276.812	9.62424	-282.618
8.44114	34.5336	8.47453	-37.8688	8.46591	86.6653	8.45066	-87.1326	8.44109	137.207	8.43064	-141.514	7.83566	188.924	8.24204	-185.901	9.9631	291.631	9.979	-282.904
8.64479	40.6787	8.67767	-33.7107	8.66396	91.8547	8.651	-92.7006	8.63745	134.176	8.63547	-144.136	8.0317	167.001	8.44069	-176.277	10.3144	312.23	10.3387	-312.043
8.84785	38.1181	8.87903	-28.6676	8.86631	93.9296	8.84614	-94.6488	8.83673	147.593	8.82997	-145.918	8.23145	168.898	8.64537	-182.869	10.6638	329.668	10.7036	-329.086
9.04813	33.9016	9.08091	-38.9792	9.06805	102.882	9.04412	-95.2198	9.0304	149.931	9.02639	-150.55	8.42582	164.694	8.84262	-179.474	11.0174	337.266	11.0613	-344.484
9.25186	40.8472	9.28549	-36.6172	9.2679	97.3064	9.24412	-96.675	9.22516	167.769	9.22501	-150.685	8.62837	182.834	9.03772	-173.599	11.3674	366.39	11.4179	-345.108
9.45138	42.4832	9.484	-36.8141	9.46361	108.066	9.44274	-112.853	9.41933	165.993	9.41974	-160.32	8.82377	187.94	9.23497	-205.655	11.7241	361.219	11.7777	-357.608
9.65352	51.4315	9.68938	-40.5999	9.66224	126.635	9.64213	-109.661	9.61188	166.565	9.61739	-172.596	9.01869	185.127	9.42954	-209.709	12.0797	369.114	12.1385	-386.688
9.85525	39.5993	9.8898	-43.4391	9.8659	107.075	9.84139	-112.805	9.80721	168.638	9.81476	-173.505	9.2129	191.814	9.62753	-237.603	12.435	400.765	12.5007	-396.197
10.0571	44.7114	10.09	-47.1833	10.0661	121.334	10.0376	-108.907	10.0029	173.651	10.0143	-178.102	9.40855	211.381	9.82466	-219.703	12.7956	402.11	12.8608	-392.254
10.2609	44.2752	10.2934	-39.6344	10.2696	119.481	10.239	-114.172	10.1986	179.803	10.211	-170.999	9.60383	217.106	10.0228	-224.358	13.1473	430.823	13.2186	-431.745
10.4645	43.3716	10.5003	-50.4164	10.472	118.453	10.4374	-122.315	10.3999	180.412	10.4114	-182.168	9.79601	236.48	10.2196	-196.459	13.4963	440.653	13.5796	-437.117
10.6642	46.4191	10.7005	-49.6199	10.6716	124.35	10.6362	-120.211	10.5969	179.095	10.609	-190.689	9.99478	224.628	10.4195	-234.314	13.8455	452.034	13.9348	-456.727
10.8712	52.2462	10.9014	-53.149	10.8787	127.36	10.8325	-129.572	10.7955	194.411	10.8078	-201.691	10.1875	235.938	10.6154	-253.482	14.1966	471.067	14.3015	-457.415
11.069	63.2084	11.1008	-54.2936	11.0805	148.683	11.0303	-135.603	10.9912	210.621	11.008	-195.558	10.3863	236.021	10.8101	-234.043	14.5469	486.455	14.6592	-483.42
11.2719	53.1057	11.2963	-46.3155	11.277	128.792	11.2268	-134.929	11.1859	197.447	11.2002	-210.432	10.587	232.4	11.0071	-265.063	14.9024	494.129	15.0196	-500.428
11.4761	59.3697	11.4922	-47.8196	11.4833	137.774	11.4225	-139.927	11.3877	212.232	11.4022	-217.375	10.7811	245.164	11.2048	-266.939	15.2528	492.858	15.3717	-491.718
11.6792	59.6915	11.6894	-49.9292	11.6852	142.2	11.6211	-140.37	11.5807	204.294	11.5974	-220.138	10.9767	280.596	11.4014	-286.605	15.6098	523.573	15.7248	-534.689
11.8799	55.1068	11.889	-47.9915	11.8814	139.257	11.8187	-145.318	11.7762	223.457	11.7956	-215.366	11.1699	255.049	11.5947	-291.787	15.9734	524.166	16.0811	-543.964
12.0768	59.6217	12.0873	-56.982	12.0801	139.92	12.0153	-144.781	11.9706	238.694	11.9917	-227.707	11.3674	274.144	11.7947	-303.126	16.3321	537.803	16.4381	-543.105
12.2805	56.8552	12.2858	-58.7583	12.2799	150.64	12.2114	-147.554	12.1697	222.603	12.1912	-223.466	11.5628	298.606	11.9965	-294.12	16.6927	555.687	16.7973	-556.058
12.4798	63.3361	12.4876	-61.5013	12.477	157.695	12.408	-150.277	12.3656	223.855	12.388	-239.899	11.7631	297.685	12.1922	-296.366	17.0523	541.301	17.1537	-578.953
12.6806	56.7873	12.6811	-62.5244	12.6782	160.46	12.6061	-160.301	12.5617	238.438	12.5866	-240.245	11.9614	299.743	12.3939	-286.915	17.4098	576.969	17.5076	-543.309
12.8841	66.1342	12.8813	-60.0191	12.8806	160.836	12.8076	-159.061	12.7634	237.199	12.787	-244.708	12.1601	313.691	12.5949	-331.296	17.7614	582.928	17.8599	-574.726
13.086	62.581	13.082	-64.5323	13.082	164.157	13.0126	-164.242	12.9611	227.939	12.9829	-257.096	12.3557	283.543	12.7943	-320.14	18.1168	590.692	18.2165	-571.536
13.2873	65.1621	13.2813	-70.0926	13.279	172.141	13.2043	-174.249	13.1548	257.396	13.1813	-265.173	12.5591	324.133	12.9907	-340.502	18.4732	570.017	18.5756	-563.55
13.4919	64.4646	13.4828	-58.9661	13.4787	176.779	13.4006	-174.463	13.3486	267.829	13.3834	-250.497	12.7593	326.881	13.1833	-353.428	18.8274	584.643	18.929	-556.663
13.6907	65.5493	13.6815	-66.9615	13.6784	174.333	13.5959	-168.098	13.5466	254.262	13.5831	-252.7	12.9598	327.823	13.3806	-364.245	19.1796	607.35	19.2876	-590.942
13.8891	66.6288	13.8805	-68.6227	13.8789	176.158	13.7937	-170.049	13.745	262.123	13.7877	-272.202	13.1537	333.003	13.5772	-329.549	19.5341	602.55	19.6419	-603.245
14.0884	69.0052	14.0771	-66.2912	14.0768	181.495	13.9942	-183.779	13.9406	271.441	13.9851	-278.178	13.3459	326.988	13.7756	-360.83	19.8886	621.179	19.9957	-579.14
14.2847	72.5482	14.269	-67.281	14.2752	179.927	14.1947	-179.696	14.1368	289.461	14.1784	-296.888	13.5438	332.405	13.9694	-339.401	20.2424	615.186	20.3452	-605.085
14.4832	69.9964	14.4693	-66.8712	14.478	191.341	14.3926	-183.57	14.3332	290.986	14.3734	-291.728	13.7415	316.915	14.1692	-351.479	20.5969	613.134	20.7026	-631.156
14.6822	66.3441	14.6669	-70.8748	14.674	182.701	14.5929	-191.228	14.5369	284.872	14.5698	-290.696	13.9355	361.202	14.3672	-396.838	20.946	604.337	21.0539	-620.054
14.8815	78.3731	14.8685	-72.9718	14.8758	198.889	14.7922	-184.006	14.7329	280.982	14.7649	-306.735	14.135	367.01	14.5656	-391.047	21.3013	638.834	21.4106	-574.268
15.0811	72.6321	15.0699	-65.8891	15.0795	203.965	14.993	-205.685	14.9366	298.215	14.9624	-302.587	14.3356	391.214	14.7654	-385.203	21.651	638.943	21.7618	-632.804
15.2789	78.7864	15.2673	-69.4848	15.2807	202.967	15.195	-200.148	15.1383	301.445	15.1584	-307.938	14.5314	398.275	14.9632	-403.269	22.0034	584.371	22.1121	-597.579
15.4785	81.0944	15.4685	-74.1878	15.4762	207.174	15.3987	-202.486	15.3376	321.403	15.3559	-315.769	14.7286	355.653	15.1649	-425.825	22.3546	616.714	22.4634	-592.787
15.6791	77.9835	15.6649	-72.8631	15.6762	203.134	15.5979	-209.174	15.5395	297.529	15.5512	-306.561	14.9272	381.955	15.3682	-420.107	22.7101	607.566	22.8196	-578.845
15.8759	82.622	15.8609	-73.7269	15.8743	211.183	15.7992	-204.731	15.737	340.41	15.75	-322.901	15.1281	385.628	15.5685	-415.066	23.0644	620.673	23.1721	-610.269
16.0709	84.4423	16.0558	-74.3424	16.0734	211.509	15.9987	-216.497	15.9361	325.693	15.9524	-331.813	15.3319	442.65	15.7685	-392.956	23.4242	622.257	23.529	-565.666
16.2659	87.0734	16.2528	-77.3522	16.2724	220.424	16.1964	-212.128	16.1337	331.591	16.1518	-324.392	15.5342	392.841	15.9652	-443.168	23.7766	585.053	23.8802	-553.634
16.4638	84.5379	16.447	-82.4214	16.4723	213.416	16.3966	-232.724	16.3297	335.795	16.354	-343.375	15.7383	390.367	16.1665	-424.375	24.1335	585.302	24.2369	-561.097
16.6623	82.9862	16.6441	-82.3528	16.6711	219.545	16.6022	-222.178	16.5336	325.356	16.5558	-346.412	15.9402	435.705	16.368	-447.773	24.4922	567.446	24.5928	-586.156
16.8595	85.4233	16.844	-80.6392	16.8732	220.812	16.8094	-226.336	16.7347	340.983	16.7614	-337.881	16.1391	414.315	16.5723	-425.011	24.8481	570.786	24.9434	-555.476
17.0542	82.0558	17.0379	-83.8624	17.0762	231.251	17.0071	-234.001	16.9384	291.851	16.9653	-345.672	16.3434	421.718	16.7731	-424.905	25.2047	588.252	25.2963	-551.513
17.2518	81.0288	17.232	-84.8486	17.2777	226.722	17.211	-224.961	17.1396	360.883	17.1669	-349.173	16.5435	427.85	16.9732	-485.272	25.5639	560.136	25.6516	-549.501
17.4481	87.9901	17.4308	-85.98	17.4808	226.012	17.412	-232.66	17.3348	354.144	17.3667	-370.709	16.744	485.603	17.1712	-477.131	25.9229	548.014	26.0073	-535.664
17.6456	85.0424	17.6286	-81.0723	17.6791	233.156	17.6094	-229.476	17.5364	378.64	17.5632	-372.488	16.94	442.905	17.3713	-477.037	26.2845	547.226	26.3642	-565.4
17.8459	88.7842	17.8239	-89.4989	17.8806	224.117	17.8051	-240.977	17.736	289.639	17.7589	-358.145	17.1369	503.715	17.5707	-453.741	26.6393	550.076	26.7218	-552.926
18.045	87.0341	18.0239	-89.0782	18.0739	225.627	17.9992	-234.191	17.9333	316.673	17.9568	-346.871	17.3353	458.712	17.7658	-491.277	26.9991	519.697	27.0801	-518.386
18.2434	93.2421	18.2249	-81.7656	18.2712	242.075	18.1946	-242.55	18.1302	421.381	18.1524	-376.005	17.5337	463.699	17.9621	-477.994	27.3587	521.094	27.4386	-483.22
18.4423	91.6107	18.4205	-88.8795	18.4703	231.663	18.3908	-232.979	18.3353	355.457	18.3478	-366.213	17.7318	463.014	18.1571	-504.957	27.7188	498.559	27.7948	-506.21
18.6406	80.7408	18.6171	-86.2227	18.6644	234.765	18.5842	-250.071	18.5325	347.348	18.5432	-366.15	17.9307	458.903	18.3575	-509.893	28.0777	496.865	28.1528	-497.127
18.8371	88.0979	18.8128	-82.8748	18.8605	216.823	18.7808	-227.938	18.7337	355.441	18.7386	-355.051	18.1269	470.953	18.5564	-488.967	28.4343	515.266	28.5119	-465.158
19.0348	96.7481	19.0117	-88.9095	19.0549	253.123	18.9785	-257.961	18.9341	373.696	18.9354	-379.92	18.3257	474.386	18.7505	-481.756	28.7943	449.844	28.8726	-460.065
19.2259	88.5048	19.2103	-101.233	19.2488	235.157	19.1739	-255.507	19.1291	430.865	19.1272	-394.469	18.5244	508.561	18.953	-510.503	29.152	455.088	29.2322	-462.495
19.4251	94.4844	19.4068	-87.7748	19.4435	245.512	19.3724	-246.782	19.3298	326.66	19.325	-378.55	18.7215	446.352	19.1485	-513.425	29.514	441.53	29.5923	-427.567
19.6234	92.7611	19.6029	-99.7497	19.6384	262.288	19.5668	-257.151	19.5293	354.66	19.5222	-386.274	18.9154	473.779	19.3418	-499.765	29.8743	421.483	29.9538	-444.611
19.8196	104.415	19.8	-96.1169	19.8353	260.233	19.7626	-248.305	19.7261	421.327	19.7186	-399.322	19.1089	489.954	19.5388	-521.273	30.2365	461.619	30.3156	-447.052
20.0184	94.1957	19.9961	-88.6843	20.0273	252.576	19.9574	-241.97	19.9245	421.887	19.909	-388.082	19.3088	515.67	19.7338	-473.099	30.612	430.947	30.6816	-441.989
20.2132	89.5559	20.1926	-89.3312	20.2263	256.661	20.1551	-252.082	20.1245	418.143	20.1102	-386.62	19.5034	472.394	19.9328	-543.432	30.9805	410.274	31.0428	-395.649
20.4101	98.4187	20.3919	-90.8431	20.4262	265.193	20.3531	-246.406	20.321	396.958	20.3081	-394.283	19.6941	460.137	20.1323	-546.059	31.3408	426.658	31.4059	-399.507
20.602	92.6578	20.5875	-94.4011	20.6255	255.49	20.5501	-248.643	20.5192	394.838	20.5082	-390.877	19.8905	529.651	20.3301	-525.967	31.7307	396.933	31.7734	-366.976
20.7985	99.822	20.7842	-92.9889	20.8252	247.456	20.7467	-248.275	20.7194	392.939	20.7044	-390.974	20.0851	504.534	20.5234	-527.899	32.0968	405.268	32.1364	-399.337
20.9939	99.9229	20.9738	-85.3236	21.0199	265.743	20.9436	-258.708	20.9224	373.552	20.8999	-384.86	20.2786	520.919	20.7233	-501.422	32.4941	385.311	32.5269	-372.021
21.1886	89.7544	21.172	-93.244	21.2115	250.591	21.1394	-254.507	21.121	403.242	21.0961	-390.803	20.4729	516.887	20.9191	-529.334	32.8798	372.497	32.8889	-387.171
21.3884	94.0673	21.3655	-89.1446	21.4048	252.048	21.3384	-258.51	21.316	405.352	21.2938	-384.071	20.6645	503.293	21.115	-534.371	33.2687	364.419	33.2848	-363.007
21.5826	96.2014	21.5648	-93.9799	21.6031	251.008	21.5341	-249.567	21.5184	395.422	21.4892	-411.569	20.8628	491.152	21.3156	-499.055	33.6684	358.555	33.6677	-358.792
21.7761	91.5561	21.7599	-92.5211	21.7983	253.116	21.7339	-251.392	21.7179	393.556	21.6848	-369.114	21.0546	506.173	21.5131	-464.519	34.0679	351.464	34.0541	-349.042
21.9732	94.2442	21.9569	-93.5805	21.9942	262.442	21.9325	-264.141	21.9132	395.816	21.8774	-406.762	21.2462	493.591	21.7105	-470.973	34.4787	335.55	34.4553	-346.052
22.1704	100.133	22.1525	-98.3947	22.1906	252.455	22.1264	-254.3	22.1094	378.306	22.0734	-402.016	21.4423	538.832	21.9037	-521.202	34.8835	328.454	34.8733	-330.202
22.3654	94.2499	22.3512	-88.562	22.3861	249.2	22.322	-257.105	22.3054	377.07	22.27	-403.013	21.6363	503.002	22.2954	-499.282	35.2939	318.181	35.287	-332.531
22.56	97.3076	22.5457	-86.4341	22.5808	270.858	22.5194	-248.96	22.4986	409.664	22.4655	-398.715	21.8306	489.184	22.4924	-488.945	35.7039	313.102	35.7225	-316.918
22.7599	96.0155	22.7412	-97.9666	22.7733	245.131	22.7196	-267.448	22.6964	372.54	22.6596	-384.829	22.0248	549.322	22.688	-503.735	36.1201	303.38	36.1565	-301.746
22.9566	98.0972	22.9385	-93.29	22.9706	243.636	22.9125	-266.975	22.8936	384.626	22.8655	-387.719	22.2207	501.581	22.8843	-486.043	36.5417	296.343	36.5907	-299.462
23.1502	95.7031	23.132	-89.8911	23.163	258.188	23.1119	-263.229	23.0879	391.268	23.0669	-406.38	22.4123	521.5	23.0793	-503.891	36.9811	278.509	37.06	-282.44
23.5416	90.548	23.3284	-88.3821	23.358	252.721	23.3059	-245.648	23.2813	433.415	23.2649	-387.072	22.6054	574.365	23.2763	-549.577	37.8308	271.051	37.545	-272.026
23.7343	97.2704	23.5234	-86.6531	23.551	260.653	23.5003	-260.34	23.4768	352.688	23.4684	-382.142	22.8048	482.918	23.4737	-494.011	38.3132	268.557	38.0194	-277.058
23.9371	89.2908	23.9159	-88.4332	23.7455	243.956	23.6971	-265.307	23.673	393.071	23.6625	-390.723	23.0007	555.14	23.6646	-546.296	38.7885	263.061	38.5148	-258.797
24.3325	90.5104	24.1142	-89.8964	23.9445	252.566	23.8913	-255.047	23.8749	344.498	23.8587	-385.412	23.196	474.741	23.8626	-475.831	39.2754	257.061	39.015	-249.667
24.5251	92.5464	24.3082	-83.7486	24.1434	251.619	24.0907	-241.585	24.0718	375.411	24.053	-389.989	23.404	519.382	24.0519	-467.138	39.7992	244.611	39.5559	-248.958
24.7192	88.161	24.5065	-81.8971	24.3447	238.581	24.2868	-255.086	24.2657	382.038	24.2503	-389.555	23.6119	506.614	24.2471	-544.837	40.343	238.013	40.0942	-230.086
24.9253	100.264	24.7176	-86.5516	24.541	249.244	24.4834	-245.513	24.4617	342.234	24.452	-348.629	23.8145	511.277	24.4417	-474.329	40.9054	218.534	40.6656	-222.903
25.1256	98.1695	24.9165	-84.5663	24.7381	235.454	24.6897	-244.625	24.6625	354.968	24.649	-399.316	24.0227	514.256	24.6465	-491.718	41.503	211.495	41.2448	-210.837
25.3329	84.4652	25.128	-78.2171	24.9358	233.012	24.8907	-248.631	24.8577	359.812	24.8428	-368.698	24.2239	526.063	24.858	-466.054	42.1267	204.883	41.8549	-205.853
25.9785	85.2804	25.5381	-84.633	25.1309	245.759	25.1006	-240.772	25.0683	368.93	25.0386	-340.197	24.4339	525.217	25.062	-476.756	42.7798	194.968	42.4738	-199.319
26.8326	80.6915	25.7461	-81.4473	25.3284	221.009	25.3074	-245.241	25.2744	364.545	25.2566	-398.443	24.6423	508.072	25.2923	-487.008	43.4569	186.443	43.1133	-191.298
27.7082	79.1081	25.9525	-82.3277	25.5246	232.767	25.512	-240.231	25.4849	382.438	25.4817	-381.369	24.8602	497.444	25.5181	-475.29	44.1561	180.711	43.7742	-179.841
28.402	76.3118	26.162	-76.5822	25.7261	247.989	25.9239	-238.115	25.7016	394.813	25.6983	-373.389	25.0709	486.847	25.7425	-464.786	44.8854	173.325	44.4962	-172.063
28.6609	80.4759	26.3646	-77.0262	25.9197	229.39	26.1364	-228.993	25.918	372.553	25.9257	-362.193	25.2856	446.813	25.9596	-468.877	45.6327	161.967	45.2306	-164.38
28.9143	76.6392	26.5748	-79.2153	26.1194	247.731	26.3373	-244.961	26.1366	365.442	26.1383	-372.13	25.4893	501.959	26.171	-455.904	46.4062	155.05	45.9974	-157.567
29.4385	74.4768	26.784	-79.9203	26.3274	238.158	26.5522	-224.791	26.3571	347.683	26.357	-353.701	25.7002	489.021	26.3978	-441.906	47.2253	148.522	46.7947	-147.595
29.9864	70.2014	27.6707	-69.466	26.5364	200.668	26.7783	-238.238	26.5772	335.686	26.5731	-360.092	25.9007	465.55	26.6384	-477.244	48.0736	141.095	47.6422	-141.58
30.8714	63.0589	29.612	-63.0112	26.7692	214.048	26.9975	-220.023	26.8205	350.398	26.8007	-356.319	26.128	452.819	26.8888	-457.38	48.9566	133.318	48.5264	-134.356
31.1885	61.5706	30.4831	-58.4459	26.9959	215.777	27.2217	-239.845	27.0635	333.646	27.0209	-350.544	26.3613	455.355	27.1367	-441.989	49.878	126.292	49.4418	-126.472
31.5057	61.3137	31.1141	-55.7518	27.2185	226.501	27.4405	-216.841	27.2991	336.604	27.2392	-339.047	26.6033	462.357	27.3857	-454.86	50.7797	119.82	50.3754	-121.736
32.5077	59.1129	31.4497	-58.6966	27.4429	225.996	27.6765	-214.433	27.5444	335.861	27.4596	-366.405	26.8459	478.763	27.6379	-458.144	51.2063	115.116	51.0977	-116.441
32.848	52.7784	31.786	-57.2082	27.8825	216.28	27.9179	-222.193	27.7966	301.196	27.6906	-340.244	27.0938	453.731	27.8845	-470.647	52.3448	110.356	51.5123	-111.794
33.1898	51.4499	32.1275	-55.7462	28.1043	219.538	28.1653	-219.418	28.4912	312.016	27.9201	-348.55	27.3392	434.809	28.1298	-445.961	54.2047	100.142	53.2087	-101.548
33.559	53.1202	34.2284	-46.7985	28.3333	207.913	28.4176	-207.223	28.7232	312.572	28.1539	-338.752	27.5828	456.85	28.3768	-424.719	56.2802	89.4035	55.0369	-90.6822
33.9511	52.9754	34.6089	-43.6712	28.5744	228.402	28.6772	-191.991	28.9659	318.471	28.6252	-328.842	27.8341	426.497	28.6136	-423.09	58.6281	79.709	57.074	-83.9579
34.359	52.3162	35.0029	-36.5692	28.8156	206.313	28.9264	-208.683	29.8939	288.033	28.8706	-349.918	28.0956	445.89	28.8536	-461.876	61.1008	71.498	59.2547	-74.8325
34.7706	47.7353	35.4234	-44.1728	29.0594	201.651	29.1743	-192.578	30.1299	300.678	29.365	-319.522	28.3606	436.944	29.1047	-417.409	63.7313	63.5458	61.5866	-66.9968
35.2079	48.7703	35.8588	-43.7124	29.5643	196.406	29.4484	-188.584	30.7075	278.079	29.6203	-315.015	28.6228	416.674	29.3787	-434.348	66.5165	56.8536	64.1428	-59.6522
35.6612	48.9518	36.3297	-37.9167	30.1203	197.6	29.7394	-191.575	31.0289	277.699	29.8957	-312.849	28.9097	410.528	29.6544	-425.8	69.4942	50.4391	66.9194	-53.0127
36.1262	41.4111	36.8107	-36.2963	30.7217	177.376	30.0479	-204.232	31.365	284.216	30.1746	-301.521	29.2064	411.304	29.9373	-402.381	72.6922	44.0672	69.8893	-46.0863
36.5976	42.2736	37.2943	-37.2407	31.0306	173.132	30.3603	-193.763	31.6946	261.179	30.4673	-284.432	29.5106	393.121	30.2239	-378.565	76.1333	39.7645	73.0715	-41.1367
37.0851	40.7182	37.7982	-35.0099	31.358	178.856	30.6711	-176.961	32.0492	262.996	30.7813	-295.174	29.832	400.284	30.5356	-409.185	79.8717	35.8011	76.5068	-36.2788
37.5927	38.5174	38.3289	-29.5084	31.675	175.799	31.0144	-182.711	32.3984	260.158	31.0987	-275.55	30.1607	394.515	30.8465	-388.816	83.9962	31.658	80.2496	-32.6325
38.1054	37.944	38.8892	-29.1773	31.9922	173.293	31.3546	-173.386	32.748	239.747	31.4262	-270.499	30.4895	365.674	31.1688	-374.461	88.3197	28.6547	84.365	-28.9381
38.6411	37.3085	39.4807	-28.4962	32.3289	159.601	31.7082	-175.898	33.1313	242.424	31.7822	-272.022	30.8328	370.423	31.4955	-359.878	92.9408	25.6367	88.7022	-26.641
39.2035	30.7132	40.1079	-24.3524	32.677	163.263	32.0677	-174.479	33.5299	237.833	32.1408	-270.24	31.184	351.326	31.8374	-352.707	97.7706	23.1918	93.3301	-23.6044
39.8072	31.3983	40.7675	-24.4797	33.0305	156.225	32.418	-160.972	33.9401	225.946	32.5041	-270.381	31.5485	363.316	32.179	-368.042	102.901	21.8523	98.176	-21.578
40.4253	30.1159	41.456	-25.9286	33.3958	152.698	32.7904	-158.557	34.3734	224.727	32.8586	-255.586	31.9218	351.65	32.5223	-340.91	108.313	19.4996	103.312	-19.4197
41.0574	27.2648	42.1742	-21.3205	33.768	153.881	33.1712	-146.289	34.8142	217.889	33.2223	-252.228	32.2948	351.744	32.88	-338.483	113.732	18.0585	108.708	-18.4956
41.7045	31.3413	42.9318	-22.1798	34.1455	142.755	33.5692	-149.379	35.2574	208.992	33.5855	-235.736	32.6676	347.238	33.2557	-311.079	119.59	16.7637	114.144	-17.1187
42.3695	25.8941	43.7083	-20.7709	34.5285	130.965	33.9776	-142.638	35.6957	199.221	33.9717	-228.286	33.0371	322.014	33.6507	-316.908	125.799	16.0057	120.01	-16.0886
43.051	28.1017	44.4847	-17.4563	34.9482	129.487	34.3888	-143.368	36.1589	194.472	34.3736	-214.165	33.4315	298.136	34.0622	-312.589	132.027	14.9511	126.21	-15.7087
43.7648	24.9412	45.2962	-18.5887	35.3851	133.398	34.803	-139.43	36.6397	187.122	34.8009	-225.155	33.8518	316.558	34.4751	-306.745	138.851	13.9077	132.449	-14.5855
44.4929	22.8133	46.1449	-17.4935	35.8368	126.158	35.2161	-128.932	37.141	185.079	35.2373	-207.722	34.2777	296.226	34.8784	-307.788	146.136	13.498	139.272	-14.0639
45.2581	22.5296	47.0405	-14.6085	36.3063	120.955	35.6516	-127.2	37.6413	175.321	35.6848	-203.951	34.7085	297.41	35.2847	-284.642	153.471	13.223	146.574	-13.82
46.0656	21.1627	47.9894	-13.7567	36.7893	120.025	36.0963	-122.976	38.1636	168.295	36.1446	-192.478	35.1347	295.124	35.7137	-255.71	160.845	13.413	153.919	-13.3676
46.9325	19.0463	48.9747	-11.2493	37.2829	116.237	36.5484	-116.273	38.7099	159.627	36.6386	-190.102	35.5822	270.126	36.1525	-280.192	168.255	13.032	161.301	-13.4065
47.8392	16.8849	49.9425	-8.56982	37.7944	107.772	37.0142	-110.394	39.272	155.906	37.1398	-182.167	36.0551	253.486	36.5922	-261.814	175.676	12.5117	168.713	-13.2978
48.7677	16.9616	50.3857	-17.36	38.3176	106.324	37.5082	-108.045	39.8519	147.584	37.6387	-180.725	36.5522	248.633	37.0429	-251.848	183.118	12.6153	176.143	-13.5075
49.7163	16.0161	51.4398	-10.7552	38.8605	97.9527	38.0297	-103.615	40.4534	137.969	38.1442	-164.879	37.0828	247.329	37.5187	-238.534	190.589	12.5069	183.603	-13.4489
50.3297	10.9276	53.5818	-8.83888	39.4177	96.6567	38.5661	-93.2392	41.0916	135.096	38.6663	-154.988	37.6139	242.3	38.0225	-228.45	198.05	12.0904	191.077	-13.461
50.8698	16.7135	55.7184	-9.26416	39.9877	91.3417	39.1375	-93.7539	41.7584	125.84	39.2422	-156.848	38.1585	214.835	38.5532	-215.589	205.601	11.9819	198.538	-13.5062
52.9794	12.7955	58.0109	-7.29503	40.5759	87.1364	39.7373	-88.23	42.4386	123.112	39.843	-145.679	38.7324	208.339	39.1303	-213.501	213.112	11.781	206.783	-13.0871
54.861	12.1747	60.5246	-7.38797	41.1829	81.3326	40.3493	-84.041	43.1499	114.93	40.4655	-140.363	39.3289	201.202	39.7405	-196.066	220.628	11.932	215.627	-13.2773
57.0336	10.6314	63.2632	-5.43521	41.8332	81.2839	40.9922	-79.6359	43.8875	104.958	41.1114	-135.665	39.9553	194.43	40.3757	-199.215	228.153	11.9712	224.501	-13.2584
59.4351	8.93062	66.2011	-4.48495	42.4989	73.4021	41.6758	-78.6041	44.6525	103.494	41.7801	-127.978	40.6125	181.565	41.0268	-191.506	235.085	12.3285	233.429	-13.2155
62.0042	8.31712	69.3435	-3.81191	43.1801	68.501	42.3985	-73.2355	45.4628	98.5856	42.4766	-118.543	41.3061	174.753	41.6724	-175.868	242.279	12.4758	242.343	-13.2585
64.8585	6.01896	72.7446	-3.8769	43.8945	65.3236	43.1267	-66.0829	46.3109	93.8194	43.1975	-114.671	42.0268	171.721	42.343	-166.642	249.755	12.7407	251.355	-13.4171
68.006	6.56435	76.4396	-2.31795	44.6471	65.4845	43.8966	-63.4141	47.187	88.8555	43.957	-108.276	42.7606	159.653	43.0582	-157.706	257.198	12.4657	260.372	-13.2568
71.3943	5.99609	80.508	-1.689	45.4314	61.2981	44.697	-61.8137	48.0998	80.2814	44.7477	-100.892	43.5039	152.219	43.8017	-150.735	264.671	12.5428	269.371	-13.3077
75.0804	4.17725	84.7745	-2.64394	46.2397	55.4101	45.5208	-56.0249	49.067	78.4848	45.5665	-98.652	44.2851	143.667	44.5833	-146.65	272.167	12.4729	278.368	-13.2561
78.9195	4.94033	89.2947	-1.75601	47.0822	54.9596	46.3755	-52.5861	50.0267	72.2407	46.4326	-91.9239	45.0857	145.052	45.3855	-133.079	279.649	12.5467	287.341	-13.1353
83.0069	2.2374	94.0408	-3.20084	47.9686	47.9494	47.2804	-47.54	50.4372	69.2111	47.3265	-84.881	45.9064	131.696	46.2396	-125.554	287.117	12.4675	296.295	-12.8479
87.2886	3.87192	99.1044	-2.13515	48.9043	48.5963	48.2113	-47.8147	51.7439	63.6043	48.2621	-78.2417	46.757	126.153	47.1519	-118.795	294.34	12.4619	304.329	-13.08
91.8116	2.90878	104.424	-0.76733	49.87	49.1862	49.1675	-40.325	53.8767	57.4843	49.2536	-73.9942	47.6363	116.425	48.0801	-118.183	301.573	12.3631
96.8624	3.48464	110.133	-1.12724	50.3779	32.027	50.0896	-38.778	56.036	52.6252	50.1387	-69.6664	48.5699	103.823	49.0179	-105.375
102.177	1.69843	116.245	-1.3558	51.3083	41.9987	51.9941	-36.7844	58.3488	43.1627	50.5324	-67.5711	49.5512	102.899	49.9531	-99.961
107.887	1.89408	122.386	-1.91636	53.4412	36.0748	54.1653	-33.614	60.8688	39.6193	52.1701	-60.0591	50.2859	93.348	50.401	-101.058
114.002	1.92837	129.073	-1.69373	55.5525	31.5592	56.4467	-28.7315	63.6131	37.5554	54.3025	-54.7636	50.8875	93.0512	51.5571	-93.5676
120.134	1.83124	136.268	-1.68527	57.9053	25.7449	58.8794	-23.4913	66.5418	31.3578	56.5902	-49.5419	53.2498	81.7668	53.6933	-82.9336
126.291	1.893	143.511	-1.23872	60.4774	25.1154	61.4614	-19.243	69.7007	29.8913	59.0331	-42.4566	55.2588	72.8421	55.8402	-72.5182
132.987	2.76889	150.781	-1.34617	63.2206	22.2883	64.2194	-17.5198	73.0862	25.3809	61.6189	-36.7344	57.5391	64.3303	58.1396	-62.8714
140.206	1.74702	158.074	-1.5444	66.1587	18.1302	67.1633	-13.9807	76.7796	21.4935	64.3804	-31.011	60.0771	60.0077	60.5755	-55.7415
147.461	1.61752	165.377	-1.69213	69.3049	17.0101	70.315	-13.3436	80.8479	20.3455	67.3244	-26.3772	62.8066	50.87	63.2497	-47.9364
154.74	1.66348	173.426	-1.85721	72.6985	14.0429	73.7216	-10.4782	85.1144	16.202	70.6136	-21.9832	65.7336	44.4588	66.1841	-43.1412
162.035	1.3652	182.173	-1.74074	76.3874	12.4011	77.4191	-9.94365	89.6585	15.3332	74.1434	-23.0035	68.8873	41.1222	69.3303	-39.2666
169.354	1.39674	190.955	-1.62305	80.457	11.2161	81.4936	-8.94358	94.4337	13.0273	77.8343	-17.8139	72.2853	34.8921	72.723	-30.2168
176.668	1.14033	199.739	-1.56415	84.7179	11.2875	85.7518	-8.38821	99.4986	12.9864	81.9189	-16.7901	75.818	30.6804	76.4151	-26.4673
184.746	1.39435	208.558	-1.53575	89.2513	8.30519	90.2881	-7.03649	104.818	11.9375	86.4284	-13.3304	79.5207	28.1882	80.2945	-27.0001
193.525	1.73715	217.377	-1.55122	94.0084	8.22974	95.0523	-5.91735	110.174	10.909	91.1883	-13.2352	83.6049	26.4332	84.3913	-23.8267
202.299	1.24961	226.208	-1.37094	99.0736	7.61502	100.087	-6.62924	115.936	9.68088	96.2621	-12.1019	88.1394	19.7502	88.9344	-20.8595
211.106	1.42542	235.085	-1.39563	104.391	6.89741	105.408	-5.79199	122.044	9.39126	101.588	-12.5091	92.9224	19.4409	93.7247	-18.9708
219.922	1.69328	244.161	-1.51212	110.111	6.88173	110.761	-5.8149	128.21	7.51271	106.924	-10.5699	98.0039	17.1285	98.8045	-18.6453
228.76	1.62997	253.362	-1.40994	116.223	6.4577	116.513	-5.51604	134.923	7.11143	112.68	-9.46692	103.335	16.2866	104.13	-15.0146
237.672	1.70727	262.438	-1.24872	122.344	4.04415	122.62	-5.76821	142.158	7.65187	118.803	-8.54908	109.07	14.6952	109.852	-14.2501
246.862	1.70404	271.468	-1.3959	129.033	4.80003	128.797	-3.47677	149.419	7.55809	124.91	-8.71741	115.199	12.3626	115.968	-12.8411
256.015	1.75519	280.45	-1.07903	136.243	5.96995	135.526	-5.30704	156.699	6.84068	131.623	-8.41331	121.339	12.5666	122.103	-12.253
265.079	1.71323	289.405	-1.09001	143.486	4.5189	142.754	-5.14601	164.002	8.13208	138.85	-8.43975	127.452	12.4563	128.271	-11.586
274.086	1.63195	298.333	-1.07188	150.749	4.1917	150.013	-4.09959	171.323	6.78776	146.107	-8.24719	134.193	10.7904	134.988	-11.1468
283.039	1.86519	307.149	-0.7951	158.04	4.80482	157.299	-4.46834	179.38	7.59265	153.393	-8.16513	141.441	11.631	142.211	-10.1652
291.955	1.68413			165.347	3.64159	164.607	-5.48788	188.153	7.41111	160.704	-7.97333	148.708	11.2263	149.474	-10.9875
300.863	1.78945			173.406	4.99005	172.653	-4.66898	196.942	7.66973	168.013	-7.67792	155.992	9.26749	156.766	-11.05
				182.155	4.42882	181.402	-4.36852	205.731	7.36187	176.061	-7.68412	163.293	9.81731	164.076	-10.5554
				190.937	3.63698	190.176	-4.89172	214.549	7.19558	184.825	-6.54662	171.345	9.43424	172.125	-10.8525
				199.714	4.38985	198.962	-4.50912	223.359	6.99874	193.61	-7.70766	180.088	9.16682	180.872	-10.2029
				208.527	4.70124	207.772	-4.82506	232.201	6.78644	202.396	-7.6841	188.87	9.649	189.656	-10.1776
				217.337	4.44947	216.582	-4.72896	241.176	6.9782	211.207	-7.8688	197.662	9.86154	198.441	-9.69242
				226.162	4.55889	225.408	-5.00367	250.364	7.11439	220.028	-8.39068	206.465	9.58687	207.248	-10.5361
				235.028	4.71148	234.28	-4.41979	259.476	7.26927	228.852	-7.4188	215.269	9.0436	216.062	-10.073
				244.103	4.38532	243.324	-4.70556	268.538	7.1603	237.753	-7.62659	224.1	9.61437	224.882	-11.7642
				253.308	4.74928	252.513	-4.11568	277.54	7.04128	246.899	-7.53779	232.941	9.27545	233.718	-10.6313
				262.392	4.52488	261.598	-4.40406	286.5	7.17373	256.032	-7.38147	241.941	9.66646	242.696	-10.0852
				271.421	4.85375	270.637	-5.24291	295.437	7.11384	265.102	-6.92339	251.136	9.95299	251.893	-10.3418
				280.403	4.35475	279.633	-3.95795	304.353	7.49622	274.116	-7.49194	260.224	10.1876	261.002	-10.2467
				289.34	4.66478	288.579	-4.36914			283.093	-7.0381	269.272	9.70159	270.069	-9.58139
				298.271	4.72165	297.504	-4.57074			292.039	-6.66527	278.274	9.67603	279.074	-10.0439
				307.095	4.37689	306.385	-3.935			300.959	-6.79108	287.233	9.57012	288.047	-9.78995
												296.164	10.0877	296.978	-9.73665
												305.073	9.81698	305.876	-9.80891

## Sheet: Figure3d
T	PFN	PFN	PFN	PFN	PFN
K	10^-4 W/m/K^2	10^-4 W/m/K^2	10^-4 W/m/K^2	10^-4 W/m/K^2	10^-4 W/m/K^2
	1 T	3 T	5 T	7 T	9 T
5	37.9318	41.7183	36.6404	37.9946	24.239
6	65.152	75.9027	60.8849	63.8925	56.4228
7	99.8525	130.318	103.484	100.999	93.1544
8	154.685	197.359	168.003	152.439	150.574
9	228.311	297.024	261.376	228.367	227.106
10	298.411	424.004	383.687	321.119	329.652
11	421.592	570.643	529.314	461.228	460.402
12	513.462	752.997	705.967	645.278	605.153
13	649.302	968.072	916.768	821.878	801.996
14	787.412	1229.87	1204.69	1077.73	1046.98
15	943.373	1526.03	1534.24	1380.91	1308.9
16	1074.24	1865.27	1856.3	1716.76	1607.19
17	1249.71	2138.86	2174.04	2083.76	1907.23
18	1407.02	2400.54	2542.27	2463.45	2152.38
19	1496.24	2710.38	2968.01	2783.44	2427.07
20	1610.7	2990.75	3356.67	3151.09	2789.21
21	1764.03	3167.61	3574.79	3388.78	3081.52
22	1747.07	3324.1	3674.52	3560.89	3197.24
23	1722.33	3441.05	3789.25	3805.85	3306.01
24	1819.39	3349.14	3748.16	3914.01	3326.89
25	1506.72	3254.53	3786.03	3842.58	3355.9
26	1493.53	3138.46	3750.75	3730.34	3420.8
27	1246	2997.26	3547.88	3706.79	3287.87
28	1210.91	2776.13	3350.35	3643.43	3036.68
29	1063.49	2577.45	3196.6	3465.53	2791.55
30	1089.4	2365.2	2999.9	3219.77	2699.55
31	1041.96	2215.33	2732.2	3003.33	2550
32	819.433	1931.88	2479.55	2739.48	2355.97
33	753.94	1683.99	2205.92	2521.94	2210.99
34	658.416	1465.43	1973.24	2280.79	2030.42
35	550.377	1280.42	1735.14	2030.53	1863.51
36	459.995	1141.9	1536.48	1804.73	1683.56
37	387.683	975.543	1363.8	1592.5	1494.49
38	332.406	865.825	1199.95	1385.8	1386.87
39	263.24	772.287	1048.24	1232.72	1279.88
40	238.577	642.959	921.325	1088.35	1128.16
41	202.584	561.406	795.801	968.925	1000.28
42	166.389	492.744	713.326	852.498	888.565
43	135.372	420.601	615.964	771.386	796.706
44	106.876	364.945	553.537	686.308	714.447
45	100.298	324.34	489.889	609.917	640.467
46	81.0511	283.774	431.861	541.617	574.814
47	67.8756	242.005	387.901	495.076	516.218
48	56.8258	211.056	337.698	432.785	464.849
49	48.7712	184.597	297.863	386.721	425.885
50	42.2069	151.242	264.371	329.171	387.565
51	31.0598	128.421	207.091	270.148	338.357
52	28.8571	117.279	188.967	247.99	294.218
53	25.2673	104.016	174.598	234.129	270.025
54	21.4257	98.2923	163.976	220.945	252.815
55	18.703	91.7769	152.763	205.971	233.63
56	17.4454	80.4028	138.329	187.402	214.534
57	15.52	73.5323	129.575	175.241	197.881
58	14.4139	66.8606	120.435	163.404	181.657
59	12.9131	59.8852	113.343	153.686	167.446
60	11.4298	54.2969	104.059	142.247	154.812
61	10.8606	49.5629	94.5753	130.442	143.024
62	9.43895	47.3358	88.555	120.672	132.567
63	8.54355	42.307	80.2518	113.384	122.348
64	7.77896	38.943	73.305	104.453	112.488
65	7.09562	35.1655	68.1034	96.9882	104.828
66	6.63481	31.8089	62.7782	90.185	95.7413
67	5.82578	28.4665	58.3677	82.8537	89.6766
68	5.6551	25.8787	52.7805	77.5556	83.1989
69	5.07545	23.2918	49.5308	71.2119	76.9141
70	4.6565	21.2995	44.9103	66.5659	72.2967
71	4.26194	19.2909	41.8462	61.6281	67.3353
72	3.85157	17.6658	39.2462	57.4693	62.3406
73	3.63602	16.3768	35.511	53.7348	58.6537
74	3.39661	14.3791	33.2319	50.9014	54.8079
75	3.22456	13.8274	31.5053	46.7251	51.3875
76	3.047	12.9303	29.1866	44.5102	47.5667
77	2.77895	11.7538	26.7935	42.0714	45.1673
78	2.61298	10.9037	25.7081	39.0297	42.7432
79	2.36433	10.313	23.9412	36.3496	40.068
80	2.21471	9.42408	22.6403	33.8973	37.9238
81	1.95963	8.79325	21.1828	32.1384	35.9094
82	1.80545	8.16354	19.5847	29.9425	34.1577
83	1.67497	7.61138	18.5179	28.7254	32.4005
84	1.53749	7.22899	17.4461	26.9109	30.7584
85	1.45586	6.63719	16.767	25.8026	28.877
86	1.35289	6.20587	15.55	24.1627	28.0394
87	1.25708	5.96397	14.7102	23.1839	26.4186
88	1.17016	5.61856	14.02	21.6423	25.3012
89	1.0876	5.27328	13.2337	20.6648	24.069
90	1.01056	4.99631	12.3172	19.6324	23.3774
91	0.93897	4.71899	11.7572	18.5218	22.2773
92	0.8796	4.44287	11.2	17.7228	20.9661
93	0.82102	4.12506	10.55	16.7587	19.9585
94	0.77486	3.89143	10.2307	15.8843	19.3377
95	0.72574	3.73949	9.76028	15.3994	18.6942
96	0.6846	3.50568	9.1801	14.7149	17.7669
97	0.65004	3.36502	8.80357	13.9795	17.0737
98	0.6	3.2432	8.20577	13.3573	16.3901
99	0.56942	3.05398	7.84974	12.8878	15.9522
100	0.53511	2.90216	7.51982	12.3779	15.1896
101	0.49994	2.79315	7.23656	12.079	14.5621
102	0.47774	2.67037	6.88079	11.4064	14.0758
103	0.45944	2.61792	6.60477	11.148	13.5656
104	0.43507	2.45562	6.33889	10.7641	13.1
105	0.40674	2.41075	6.04656	10.2403	12.6166
106	0.39191	2.33178	5.7571	9.88361	12.1979
107	0.37088	2.23394	5.62462	9.61687	11.891
108	0.35698	2.14316	5.32243	9.18594	11.3397
109	0.33963	2.00524	5.18786	8.79304	11.0849
110	0.32217	1.97867	4.90104	8.4531	10.7152
111	0.31073	1.89192	4.7224	8.29091	11.4703
112	0.30034	1.81606	4.64167	7.91649	10.0818
113	0.28665	1.71693	4.40718	7.72059	9.72033
114	0.2788	1.68428	4.36316	7.38441	9.53287
115	0.26796	1.61996	4.17853	7.14629	9.24477
116	0.2543	1.51783	4.06258	6.93686	8.99515
117	0.24567	1.5	3.98479	6.78438	8.72537
118	0.23622	1.47999	3.85539	6.63983	8.55194
119	0.2271	1.41999	3.68282	6.43326	8.27121
120	0.22408	1.38793	3.62831	6.21731	8.06558
121	0.213	1.33655	3.49692	6.03207	7.85284
122	0.20183	1.31348	3.41012	5.85831	7.6949
123	0.1947	1.28377	3.3565	5.69402	7.45404
124	0.19008	1.24596	3.25107	5.52716	7.24343
125	0.183	1.2204	3.17921	5.44783	7.13581
126	0.17677	1.21316	3.1333	5.20237	6.70665
127	0.16914	1.15452	3.03443	5.11285	7.06534
128	0.1637	1.14381	2.97309	4.99066	6.69477
129	0.15826	1.1008	2.87162	4.84974	6.53696
130	0.15479	1.08145	2.83845	4.73319	6.40393
131	0.15073	1.05548	2.75193	4.64453	6.25234
132	0.14905	1.02649	2.68543	4.52381	6.13266
133	0.1442	1.00849	2.62184	4.35907	5.98617
134	0.14287	1.00413	2.55886	4.31093	5.88708
135	0.13788	0.96962	2.52599	4.25682	5.82963
136	0.13383	0.94517	2.43691	4.14471	5.68762
137	0.12995	0.94097	2.39913	4.0488	5.5918
138	0.12732	0.91405	2.35769	3.96305	5.52432
139	0.12523	0.90758	2.29713	3.91175	5.37279
140	0.12323	0.87868	2.25894	3.82373	5.34479
141	0.12017	0.86286	2.1925	3.79625	5.26764
142	0.11944	0.85556	2.17709	3.69263	5.15003
143	0.11842	0.83676	2.11332	3.62981	5.07289
144	0.11515	0.82687	2.07484	3.56403	5.04391
145	0.11556	0.81422	2.02406	3.50188	4.96284
146	0.11202	0.78982	2.01291	3.48049	4.87798
147	0.11004	0.76994	1.96898	3.41596	4.77978
148	0.10835	0.75723	1.92896	3.35015	4.74986
149	0.10583	0.74591	1.89431	3.28391	4.69252
150	0.10338	0.73118	1.88504	3.17554	4.65262
151	0.10187	0.71187	1.84653	3.20449	4.46924
152	0.09963	0.70172	1.82463	3.14286	4.59952
153	0.09863	0.69232	1.8066	3.13366	4.50793
154	0.09569	0.68106	1.77792	3.0546	4.45256
155	0.0951	0.67858	1.76709	3.04495	4.41743
156	0.09338	0.66049	1.75021	2.98913	4.3736
157	0.09138	0.649	1.70557	2.98928	4.31324
158	0.09072	0.64141	1.70932	2.94026	4.2686
159	0.08967	0.64177	1.7004	2.91371	4.26305
160	0.08672	0.63308	1.65541	2.85602	4.19065
161	0.08562	0.62382	1.645	2.84204	4.18247
162	0.08392	0.61763	1.62618	2.79402	4.12962
163	0.08201	0.61569	1.60244	2.76151	4.10471
164	0.08081	0.61139	1.57677	2.72973	4.06692
165	0.07928	0.60413	1.5701	2.71605	4.04661
166	0.07739	0.60968	1.5651	2.66821	4.00897
167	0.07549	0.5947	1.55356	2.66341	3.9368
168	0.0739	0.59293	1.52985	2.60551	3.93949
169	0.07312	0.58857	1.5246	2.58942	3.9595
170	0.072	0.58898	1.51142	2.56968	3.93088
171	0.07073	0.58852	1.50482	2.54159	3.88944
172	0.0697	0.58421	1.48982	2.51002	3.83793
173	0.06941	0.57949	1.47094	2.49064	3.85593
174	0.06918	0.57809	1.46486	2.50316	3.80634
175	0.0691	0.5676	1.46599	2.47347	3.79692
176	0.06797	0.56582	1.44001	2.4361	3.74408
177	0.06791	0.56117	1.438	2.44428	3.74539
178	0.06727	0.54879	1.42995	2.42377	3.73636
179	0.06704	0.54365	1.41876	2.40438	3.67035
180	0.06697	0.54043	1.40705	2.37652	3.69384
181	0.06582	0.53219	1.39628	2.37408	3.61273
182	0.06607	0.52905	1.38502	2.34619	3.61264
183	0.06595	0.52404	1.37473	2.33421	3.59868
184	0.06489	0.5192	1.36793	2.30842	3.57399
185	0.06541	0.5176	1.34962	2.31614	3.5181
186	0.06401	0.51299	1.33579	2.28627	3.50929
187	0.06363	0.50523	1.32867	2.278	3.45117
188	0.06348	0.50249	1.31177	2.25727	3.46119
189	0.06262	0.49645	1.30527	2.23363	3.42668
190	0.06256	0.4966	1.30311	2.23438	3.39313
191	0.06252	0.49661	1.29508	2.18556	3.38602
192	0.06155	0.48892	1.2738	2.18587	3.36836
193	0.06096	0.48897	1.27131	2.17621	3.32816
194	0.06059	0.48855	1.27284	2.16567	3.3324
195	0.0602	0.48408	1.26149	2.13862	3.29794
196	0.05979	0.48106	1.24355	2.15703	3.28673
197	0.05925	0.4855	1.24043	2.11368	3.24456
198	0.05906	0.47837	1.23752	2.08584	3.23592
199	0.05855	0.48028	1.2092	2.09251	3.18905
200	0.05791	0.47611	1.21678	2.07588	3.1878
201	0.05715	0.47262	1.20967	2.05466	3.15615
202	0.05673	0.47097	1.19965	2.05393	3.10728
203	0.05615	0.4665	1.19901	2.04439	3.13979
204	0.05582	0.4625	1.19124	2.05543	3.11782
205	0.05535	0.46265	1.18304	2.03774	3.0951
206	0.05512	0.45776	1.17292	2.0285	3.09655
207	0.05463	0.45482	1.166	2.01764	3.07347
208	0.05399	0.4518	1.15082	1.99782	3.03383
209	0.05355	0.44832	1.15145	2.00226	3.04295
210	0.05314	0.44578	1.13474	1.98895	3.01425
211	0.05246	0.4443	1.12899	1.97439	2.99331
212	0.05165	0.44208	1.12491	1.97257	2.96466
213	0.05144	0.4376	1.11493	1.95779	2.93965
214	0.05085	0.43654	1.11571	1.94874	2.95056
215	0.05008	0.43326	1.10634	1.9491	2.94374
216	0.04973	0.43071	1.09462	1.91632	2.91065
217	0.04905	0.43103	1.09033	1.9272	2.91174
218	0.04839	0.42937	1.08457	1.90746	2.92521
219	0.04763	0.42556	1.08389	1.89619	2.89852
220	0.04724	0.42533	1.06951	1.88489	2.86982
221	0.04666	0.42336	1.07264	1.8762	2.86765
222	0.04627	0.4217	1.06388	1.86877	2.87844
223	0.04633	0.4209	1.06303	1.8662	2.83202
224	0.04573	0.41891	1.05444	1.84933	2.85578
225	0.04532	0.41736	1.04915	1.8419	2.81036
226	0.04493	0.41452	1.04631	1.84117	2.83703
227	0.04482	0.41486	1.03951	1.83501	2.82454
228	0.04432	0.41129	1.03308	1.80197	2.8027
229	0.04417	0.4079	1.03073	1.80519	2.80607
230	0.04391	0.40691	1.02284	1.80052	2.79679
231	0.04374	0.40298	1.01568	1.79737	2.79926
232	0.04338	0.40091	1.01346	1.78579	2.78487
233	0.0432	0.403	1.00984	1.78772	2.78562
234	0.04306	0.39794	1.00894	1.77223	2.80246
235	0.04292	0.39699	1.00368	1.76798	2.79025
236	0.04248	0.39473	0.99201	1.75419	2.76572
237	0.04223	0.39135	0.99487	1.74581	2.77222
238	0.04213	0.39017	0.99296	1.74605	2.76414
239	0.04176	0.39047	0.9823	1.74054	2.75505
240	0.0417	0.38842	0.981	1.72404	2.76214
241	0.04108	0.38565	0.97468	1.7401	2.73391
242	0.04088	0.38518	0.96545	1.70491	2.75267
243	0.04063	0.38326	0.96044	1.71136	2.7414
244	0.04058	0.38597	0.95368	1.69974	2.72534
245	0.0404	0.38306	0.94514	1.69788	2.71915
246	0.03987	0.37847	0.93606	1.68954	2.69988
247	0.03975	0.3775	0.93154	1.68917	2.69852
248	0.03952	0.37637	0.9296	1.67834	2.69691
249	0.03947	0.37607	0.91867	1.67477	2.68384
250	0.03917	0.37403	0.91816	1.67437	2.68318
251	0.03862	0.37531	0.91341	1.65873	2.67014
252	0.03877	0.37316	0.90819	1.65087	2.653
253	0.03852	0.37323	0.90352	1.65044	2.65723
254	0.03837	0.36757	0.90194	1.64259	2.65047
255	0.03797	0.36378	0.89786	1.63322	2.63851
256	0.03786	0.36426	0.89405	1.62572	2.65564
257	0.03758	0.36403	0.88293	1.60925	2.65009
258	0.03744	0.36241	0.88364	1.61337	2.61218
259	0.03698	0.35609	0.87797	1.60569	2.6265
260	0.03706	0.35597	0.87259	1.59741	2.59679
261	0.0366	0.35004	0.8666	1.59539	2.59201
262	0.03602	0.34883	0.86332	1.5843	2.57599
263	0.03569	0.34556	0.86159	1.59822	2.56841
264	0.03548	0.34688	0.85601	1.58085	2.589
265	0.03595	0.34587	0.84901	1.58503	2.54844
266	0.03589	0.33832	0.84483	1.57181	2.54487
267	0.03616	0.34481	0.84457	1.56029	2.53045
268	0.03498	0.339	0.83801	1.54598	2.53964
269	0.03556	0.33588	0.83228	1.55953	2.51783
270	0.03463	0.34015	0.82267	1.55279	2.50034
271	0.03512	0.32984	0.8223	1.54848	2.5034
272	0.03408	0.33146	0.81964	1.52738	2.48199
273	0.03464	0.33014	0.81429	1.538	2.46522
274	0.03462	0.32883	0.8146	1.51783	2.46199
275	0.03341	0.32412	0.81291	1.50695	2.46459
276	0.03373	0.321	0.80889	1.50308	2.44383
277	0.0332	0.31978	0.80129	1.50028	2.42416
278	0.0334	0.31715	0.79853	1.49089	2.43383
279	0.03305	0.31383	0.79692	1.48057	2.41693
280	0.03283	0.31273	0.79598	1.47892	2.41148
281	0.03293	0.31626	0.79757	1.47255	2.39756
282	0.03269	0.31351	0.78853	1.47008	2.38632
283	0.03263	0.30468	0.78551	1.46102	2.37964
284	0.03196	0.30846	0.78784	1.46243	2.38016
285	0.03256	0.30492	0.78394	1.45737	2.36394
286	0.03204	0.30635	0.77932	1.45445	2.36464
287	0.03158	0.30126	0.78102	1.44488	2.35111
288	0.03129	0.30133	0.77592	1.44072	2.33316
289	0.03186	0.29789	0.77066	1.4345	2.3331
290	0.03136	0.29711	0.76849	1.43273	2.31425
291	0.03084	0.29595	0.76601	1.4318	2.31731
292	0.03067	0.29438	0.764	1.42086	2.30806
293	0.03076	0.29133	0.75848	1.4065	2.29655
294	0.03029	0.29067	0.75717	1.40153	2.29205
295	0.03016	0.29156	0.75554	1.41116	2.28586
296	0.03015	0.28925	0.75108	1.40112	2.26419
297	0.03033	0.28946	0.75119	1.40021	2.26859
298	0.02976	0.28605	0.74697	1.39054	2.26474
299	0.02983	0.28257	0.73964	1.37825	2.24672
300	0.02994	0.28349	0.73632	1.38142	2.22632

## Sheet: Figure3e
T	k	T	k	T	k	T	k	T	k	T	k
K	W/m/K	K	W/m/K	K	W/m/K	K	W/m/K	K	W/m/K	K	W/m/K
	0 T		1 T		3 T		5 T		7 T		9 T
5.33444	36.7105	4.98344	2.72582	4.9899	1.86747	4.99618	1.81559	4.99944	1.80546	5.04299	1.83762
5.68781	38.5697	5.06876	2.84162	5.06685	1.89851	5.08598	1.78301	5.00017	1.80816	5.04165	1.84355
6.0382	39.626	5.25803	2.91044	5.25961	1.9772	5.27485	1.91566	5.00005	1.79975	5.04004	1.85158
6.7388	44.7775	5.45945	3.22373	5.45096	2.10794	5.4726	2.00889	5.00058	1.81165	5.04466	1.86991
7.43982	45.8828	5.6576	3.27209	5.64811	2.24451	5.66834	2.14571	5.08054	1.7754	5.08691	1.78595
7.79868	49.7441	5.85302	3.54081	5.84756	2.38653	5.86685	2.33202	5.26952	1.8577	5.38715	1.94575
8.16133	51.4044	6.04898	3.60765	6.04571	2.51718	6.06167	2.43059	5.46923	1.98183	5.72461	2.11634
8.52361	49.2585	6.24897	3.97912	6.24507	2.68664	6.25919	2.51689	5.66781	2.11812	6.06363	2.35641
9.25142	50.187	6.44426	4.00022	6.44303	2.78059	6.45431	2.77704	5.86599	2.27022	6.41175	2.55668
9.98331	53.2722	6.64541	4.16662	6.64148	3.03804	6.65384	2.85766	6.06297	2.3746	6.75888	2.85438
10.3494	52.2572	6.84538	4.57599	6.83836	3.06605	6.8574	3.12014	6.26157	2.50076	7.11463	3.12395
10.7155	54.0964	7.04825	4.70077	7.03367	3.46161	7.05562	3.26624	6.45552	2.6796	7.46954	3.50529
12.1787	55.0086	7.24754	5.10304	7.23523	3.73707	7.25271	3.48584	6.65151	2.87593	7.82895	3.84236
13.2764	53.6605	7.44407	5.30792	7.43879	3.86589	7.45181	3.62295	6.8491	2.96735	8.18697	4.17805
14.3742	56.7159	7.64338	5.53828	7.64341	3.96407	7.65136	3.82125	7.04579	3.28291	8.54198	4.75687
14.7411	55.493	7.84501	5.89663	7.8501	4.17994	7.84633	4.05239	7.24555	3.40242	8.89832	5.03714
15.1092	56.8586	8.04051	5.97954	8.05471	4.43801	8.04657	4.32182	7.44127	3.68422	9.25296	5.56143
15.4722	58.3478	8.24099	6.71661	8.26207	4.72936	8.24467	4.45227	7.63902	3.7702	9.61163	6.00551
16.2043	61.6084	8.44114	6.73176	8.46591	4.86325	8.44109	4.9152	7.83566	3.92309	9.9631	6.60209
16.5711	62.1448	8.64479	7.33288	8.66396	5.33052	8.63745	5.05232	8.0317	4.24401	10.3144	7.5306
16.9384	62.4464	8.84785	7.50672	8.86631	5.60428	8.83673	5.20399	8.23145	4.59609	10.6638	7.94198
17.3042	63.8454	9.04813	7.72177	9.06805	5.7944	9.0304	5.45701	8.42582	4.69299	11.0174	8.93258
18.0395	65.5519	9.25186	8.15622	9.2679	5.98152	9.22516	5.90634	8.62837	4.8784	11.3674	9.42086
18.7708	65.3528	9.45138	8.93221	9.46361	6.39789	9.41933	6.07516	8.82377	5.18447	11.7241	10.245
19.1388	68.4635	9.65352	8.86899	9.66224	6.8565	9.61188	6.32413	9.01869	5.51698	12.0797	11.1863
19.8707	70.9405	9.85525	9.50462	9.8659	7.30579	9.80721	6.54833	9.2129	5.82786	12.435	12.0364
20.2371	73.0972	10.0571	9.66755	10.0661	7.58296	10.0029	7.02043	9.40855	6.15135	12.7956	13.4068
20.6034	73.801	10.2609	10.1872	10.2696	7.91941	10.1986	7.18755	9.60383	6.29131	13.1473	14.2423
20.9674	76.7167	10.4645	10.8928	10.472	8.24668	10.3999	7.86457	9.79601	6.6072	13.4963	15.066
21.331	76.5911	10.6642	11.6205	10.6716	8.49731	10.5969	8.29263	9.99478	7.10241	13.8455	16.684
21.6954	75.3685	10.8712	12.2677	10.8787	9.48963	10.7955	8.70106	10.1875	7.54971	14.1966	17.0788
22.059	80.0752	11.069	14.1167	11.0805	10.0225	10.9912	8.99704	10.3863	7.83706	14.5469	18.6865
22.4227	79.0932	11.2719	13.3512	11.277	10.5124	11.1859	9.12594	10.587	8.31826	14.9024	20.192
22.7882	81.0272	11.4761	13.6514	11.4833	10.5507	11.3877	10.1782	10.7811	8.37505	15.2528	21.3398
23.1547	80.8432	11.6792	15.3443	11.6852	11.1932	11.5807	10.3952	10.9767	8.86621	15.6098	22.8972
23.5205	83.1744	11.8799	14.8839	11.8814	11.543	11.7762	11.0817	11.1699	9.20155	15.9734	24.3076
23.8836	81.4729	12.0768	16.2262	12.0801	11.7089	11.9706	11.5315	11.3674	9.85886	16.3321	26.454
24.2473	82.086	12.2805	16.2615	12.2799	13.0406	12.1697	11.5781	11.5628	10.5536	16.6927	28.6531
24.6119	82.0079	12.4798	16.689	12.477	13.6051	12.3656	12.1586	11.7631	10.7282	17.0523	28.7011
24.9756	83.2697	12.6806	18.1408	12.6782	13.7711	12.5617	12.9253	11.9614	11.5602	17.4098	31.7942
25.3405	85.3838	12.8841	18.1426	12.8806	14.1917	12.7634	14.0745	12.1601	12.0454	17.7614	31.5684
25.7043	84.9631	13.086	18.8552	13.082	15.9569	12.9611	14.2029	12.3557	12.4139	18.1168	33.9076
26.0691	86.6212	13.2873	21.3516	13.279	16.6123	13.1548	14.467	12.5591	13.0753	18.4732	34.8015
26.4354	84.1461	13.4919	21.631	13.4787	16.7154	13.3486	15.8267	12.7593	13.7021	18.8274	35.9455
26.8004	88.0073	13.6907	23.4601	13.6784	17.095	13.5466	16.3415	12.9598	14.3531	19.1796	40.2224
27.1642	85.7347	13.8891	22.9801	13.8789	18.5697	13.745	16.8553	13.1537	14.7403	19.5341	41.1695
27.5343	87.1995	14.0884	24.5203	14.0768	19.047	13.9406	17.4598	13.3459	14.8042	19.8886	41.6169
27.8996	86.2682	14.2847	24.9406	14.2752	20.1336	14.1368	18.8875	13.5438	16.2232	20.2424	43.9408
28.2658	86.3535	14.4832	24.8465	14.478	21.1796	14.3332	19.7135	13.7415	16.6586	20.5969	45.5975
28.6313	87.4471	14.6822	26.1679	14.674	22.8168	14.5369	20.1582	13.9355	17.3613	20.946	44.9338
28.9964	88.2591	14.8815	26.0907	14.8758	22.3596	14.7329	21.3766	14.135	17.7652	21.3013	49.669
29.3605	86.9853	15.0811	29.7151	15.0795	23.8162	14.9366	21.4582	14.3356	19.5124	21.651	50.8927
29.7285	88.3921	15.2789	28.8187	15.2807	24.4038	15.1383	22.8939	14.5314	20.2141	22.0034	50.1523
30.0955	87.2415	15.4785	31.1374	15.4762	23.7322	15.3376	23.9988	14.7286	20.6213	22.3546	52.7801
30.4606	87.892	15.6791	30.6486	15.6762	24.5534	15.5395	24.1445	14.9272	20.9801	22.7101	55.1889
30.8262	87.6931	15.8759	31.6507	15.8743	28.2402	15.737	25.9042	15.1281	22.0486	23.0644	56.4838
31.1937	86.5824	16.0709	32.8758	16.0734	29.1676	15.9361	27.2326	15.3319	22.6396	23.4242	57.9347
31.5584	86.8533	16.2659	36.4391	16.2724	31.1373	16.1337	27.2049	15.5342	24.5622	23.7766	58.2773
31.924	86.7486	16.4638	36.4676	16.4723	29.6886	16.3297	27.9684	15.7383	25.0375	24.1335	59.029
32.2929	86.1152	16.6623	36.8344	16.6711	31.812	16.5336	29.9208	15.9402	25.6756	24.4922	59.6626
32.6573	85.5055	16.8595	38.7074	16.8732	31.1151	16.7347	29.0236	16.1391	26.8019	24.8481	59.1673
33.0219	85.8307	17.0542	38.8026	17.0762	34.4703	16.9384	31.872	16.3434	28.0639	25.2047	62.3295
33.3885	84.6062	17.2518	40.5984	17.2777	34.6471	17.1396	33.9538	16.5435	28.0511	25.5639	62.065
33.756	84.0691	17.4481	44.5397	17.4808	33.7097	17.3348	33.7563	16.744	31.0564	25.9229	67.3551
34.1242	83.8281	17.6456	43.073	17.6791	38.4562	17.5364	32.7993	16.94	31.6445	26.2845	65.8003
34.4898	82.6969	17.8459	43.6143	17.8806	36.7424	17.736	36.328	17.1369	31.2321	26.6393	65.8363
34.855	81.9611	18.045	47.3191	18.0739	37.3771	17.9333	35.7269	17.3353	31.0819	26.9991	63.2738
35.219	80.781	18.2434	49.2966	18.2712	39.7325	18.1302	36.1289	17.5337	34.7968	27.3587	68.4309
35.5858	80.1306	18.4423	47.4624	18.4703	42.372	18.3353	38.3281	17.7318	33.3076	27.7188	67.0252
35.9521	80.7616	18.6406	46.1016	18.6644	40.449	18.5325	40.3039	17.9307	34.6778	28.0777	71.5917
36.3188	80.2866	18.8371	44.2178	18.8605	40.0962	18.7337	36.238	18.1269	37.1418	28.4343	65.9351
36.6849	79.3964	19.0348	53.0712	19.0549	43.6811	18.9341	42.4033	18.3257	36.0138	28.7943	68.6266
37.0511	78.8282	19.2259	51.1674	19.2488	44.2105	19.1291	42.5626	18.5244	39.4654	29.152	68.8182
37.4152	77.8181	19.4251	56.867	19.4435	45.5449	19.3298	43.603	18.7215	37.5457	29.514	73.4061
37.7803	77.3503	19.6234	54.6739	19.6384	49.6454	19.5293	45.1246	18.9154	39.8275	29.8743	72.7505
38.1468	76.8544	19.8196	57.6993	19.8353	48.3493	19.7261	47.3206	19.1089	43.0857	30.2365	67.6995
38.515	76.5034	20.0184	58.0346	20.0273	50.363	19.9245	49.5026	19.3088	42.3951	30.612	69.5779
38.8815	75.7213	20.2132	61.3922	20.2263	49.6529	20.1245	45.2415	19.5034	44.8668	30.9805	72.7391
39.2495	75.1519	20.4101	61.4887	20.4262	50.6871	20.321	47.3971	19.6941	44.0801	31.3408	68.5721
39.6168	74.0963	20.602	61.5486	20.6255	54.3089	20.5192	49.4181	19.8905	42.5358	31.7307	73.0064
39.981	74.0871	20.7985	63.1612	20.8252	54.8987	20.7194	51.3297	20.0851	46.2591	32.0968	68.6999
40.3478	72.6255	20.9939	63.7961	21.0199	52.929	20.9224	51.6648	20.2786	49.5979	32.4941	72.5396
40.7147	72.8131	21.1886	65.6992	21.2115	56.831	21.121	51.2873	20.4729	47.8074	32.8798	70.7944
41.0803	71.4212	21.3884	63.0451	21.4048	58.7302	21.316	54.8507	20.6645	48.7697	33.2687	72.0277
41.4479	71.5433	21.5826	63.0263	21.6031	61.8941	21.5184	54.9928	20.8628	51.4399	33.6684	71.8964
41.8141	70.6981	21.7761	67.3473	21.7983	58.7032	21.7179	57.8727	21.0546	47.8296	34.0679	71.5496
42.1788	69.3916	21.9732	71.5122	21.9942	57.3652	21.9132	60.0655	21.2462	52.4655	34.4787	71.2994
42.5442	70.0433	22.1704	76.2488	22.1906	60.7645	22.1094	58.456	21.4423	53.6686	34.8835	72.3535
42.9105	69.118	22.3654	70.9968	22.3861	61.7609	22.3054	56.8577	21.6363	55.9036	35.2939	72.87
43.2773	68.4075	22.56	67.7704	22.5808	66.0708	22.4986	58.3998	21.8306	55.5623	35.7039	73.245
43.644	67.51	22.7599	70.1153	22.7733	66.481	22.6964	57.8779	22.0248	56.8728	36.1201	72.1093
44.0095	67.3576	22.9566	75.0206	22.9706	63.9288	22.8936	61.0915	22.2207	59.9567	36.5417	71.6962
44.3774	66.7167	23.1502	75.187	23.163	65.7333	23.0879	62.7968	22.4123	55.2092	36.9811	71.8686
44.7445	66.906	23.5416	74.2203	23.358	65.9302	23.2813	66.9521	22.6054	58.6828	37.8308	68.0367
45.1106	65.923	23.7343	76.8361	23.551	70.7131	23.4768	65.5885	22.8048	60.0587	38.3132	67.4857
45.4759	65.4527	23.9371	80.8256	23.7455	62.2823	23.673	61.6623	23.0007	66.4354	38.7885	67.3969
45.8417	64.364	24.3325	78.4106	23.9445	71.5225	23.8749	66.7362	23.196	55.1655	39.2754	66.4215
46.2086	62.8067	24.5251	80.6784	24.1434	65.1208	24.0718	67.3352	23.404	59.3906	39.7992	64.9962
46.5753	63.4093	24.7192	74.8209	24.3447	71.9332	24.2657	65.5915	23.6119	62.1855	40.343	65.6907
46.9443	63.2648	24.9253	83.8338	24.541	70.5521	24.4617	67.3832	23.8145	60.634	40.9054	63.2053
47.309	62.3753	25.1256	82.732	24.7381	73.147	24.6625	68.0675	24.0227	66.4191	41.503	62.5873
47.6762	62.0385	25.3329	71.7395	24.9358	70.3725	24.8577	63.8089	24.2239	63.7505	42.1267	61.764
48.0445	61.2722	25.9785	82.0292	25.1309	74.0359	25.0683	67.6913	24.4339	65.3614	42.7798	60.898
48.4093	60.6751	26.8326	83.8636	25.3284	77.7185	25.2744	70.2457	24.6423	63.9103	43.4569	60.4279
48.7886	60.74	27.7082	84.2304	25.5246	72.306	25.4849	69.3146	24.8602	66.6167	44.1561	60.0712
49.166	59.8907	28.402	84.4326	25.7261	81.678	25.7016	74.0717	25.0709	64.0079	44.8854	59.1455
49.547	58.6214	28.6609	87.8495	25.9197	82.2445	25.918	71.7872	25.2856	69.6701	45.6327	57.5445
49.9423	58.6439	28.9143	86.4175	26.1194	77.1839	26.1366	71.7449	25.4893	69.6663	46.4062	55.7636
50.3396	58.6891	29.4385	87.1798	26.3274	78.7336	26.3571	71.9267	25.7002	74.7093	47.2253	55.804
50.7372	58.1043	29.9864	86.12	26.5364	64.8162	26.5772	66.8722	25.9007	64.4893	48.0736	54.6535
51.1154	57.7678	30.8714	83.7134	26.7692	73.6365	26.8205	72.2747	26.128	64.8327	48.9566	53.6372
51.4927	57.059	31.1885	87.2372	26.9959	80.2695	27.0635	75.1593	26.3613	64.473	49.878	52.5584
53.1483	55.2127	31.5057	82.6814	27.2185	82.1147	27.2991	70.2138	26.6033	67.1642	50.7797	51.7091
54.9679	53.6855	32.5077	87.2312	27.4429	84.0253	27.5444	72.4012	26.8459	71.5937	51.2063	50.3486
56.9856	51.4483	32.848	87.556	27.8825	83.0697	27.7966	78.6254	27.0938	75.2495	52.3448	50.676
59.2326	50	33.1898	81.4281	28.1043	82.5276	28.4912	79.1279	27.3392	71.7168	54.2047	48.8007
61.616	47.4941	33.559	81.2264	28.3333	76.9338	28.7232	74.8905	27.5828	71.2181	56.2802	47.2064
64.1152	46.024	33.9511	87.1313	28.5744	85.4474	28.9659	78.8982	27.8341	68.6983	58.6281	45.5147
66.8056	44.227	34.359	86.1177	28.8156	80.9903	29.8939	79.6811	28.0956	72.7552	61.1008	43.9306
69.695	41.9954	34.7706	80.2468	29.0594	85.1022	30.1299	78.5079	28.3606	77.0188	63.7313	42.0202
72.8302	40.346	35.2079	82.0883	29.5643	79.8352	30.7075	73.5539	28.6228	70.5991	66.5165	40.1546
76.0939	38.8478	35.6612	82.6896	30.1203	82.9176	31.0289	74.8422	28.9097	69.8253	69.4942	38.717
79.544	37.2627	36.1262	82.6622	30.7217	85.9297	31.365	80.1078	29.2064	71.6358	72.6922	36.7334
83.3656	35.6395	36.5976	79.9754	31.0306	76.285	31.6946	75.0405	29.5106	69.612	76.1333	35.5395
87.3735	34.4764	37.0851	79.5341	31.358	86.1493	32.0492	77.4557	29.832	72.9453	79.8717	34.2771
91.658	33.0602	37.5927	82.3397	31.675	82.5489	32.3984	77.5061	30.1607	73.442	83.9962	32.8229
96.1731	31.8742	38.1054	78.1292	31.9922	81.1325	32.748	72.0547	30.4895	68.7347	88.3197	31.5304
100.721	30.8674	38.6411	74.6649	32.3289	77.1766	33.1313	74.9821	30.8328	71.2716	92.9408	30.156
105.572	30.1165	39.2035	74.0997	32.677	81.6492	33.5299	74.6552	31.184	69.1663	97.7706	29.2978
110.735	28.7665	39.8072	74.1922	33.0305	78.4432	33.9401	72.9952	31.5485	73.8502	102.901	28.6324
115.905	28.0341	40.4253	74.2746	33.3958	79.3616	34.3734	74.712	31.9218	74.3133	108.313	27.3222
121.103	27.2346	41.0574	74.1746	33.768	81.8846	34.8142	75.3345	32.2948	75.8252	113.732	26.241
126.774	26.4873	41.7045	73.4187	34.1455	77.2513	35.2574	77.9075	32.6676	76.8861	119.59	25.4203
132.814	25.4248	42.3695	70.9908	34.5285	73.8	35.6957	71.6492	33.0371	71.4482	125.799	24.5851
138.888	25.1265	43.051	70.7298	34.9482	74.7265	36.1589	72.7315	33.4315	68.8094	132.027	23.4423
145.008	24.5877	43.7648	70.9027	35.3851	76.6913	36.6397	71.728	33.8518	74.5627	138.851	23.1441
151.139	24.1772	44.4929	68.8581	35.8368	77.0222	37.141	73.7958	34.2777	72.0973	146.136	22.6159
157.29	23.9211	45.2581	65.9338	36.3063	74.5161	37.6413	70.8431	34.7085	74.9829	153.471	22.2748
164.076	23.4807	46.0656	64.5798	36.7893	75.2856	38.1636	70.6317	35.1347	69.9975	160.845	21.9462
171.381	23.2879	46.9325	62.617	37.2829	75.6955	38.7099	69.8992	35.5822	69.9503	168.255	21.7526
178.704	22.966	47.8392	63.1413	37.7944	74.9215	39.272	69.3262	36.0551	67.9395	175.676	21.4485
186.08	22.7767	48.7677	60.8101	38.3176	72.5217	39.8519	68.261	36.5522	68.9462	183.118	21.329
193.477	22.696	49.7163	62.5879	38.8605	72.4195	40.4534	65.5944	37.0828	70.6076	190.589	21.3864
200.878	22.5782	50.3297	57.4936	39.4177	71.956	41.0916	66.5928	37.6139	70.225	198.05	22.3649
208.289	22.4709	50.8698	58.7157	39.9877	70.5001	41.7584	65.5941	38.1585	65.6327	205.601	21.9355
215.701	22.6457	52.9794	56.3375	40.5759	69.8408	42.4386	64.6247	38.7324	66.0988	213.112	21.9278
223.145	22.4549	54.861	54.7649	41.1829	67.4659	43.1499	63.3969	39.3289	65.6414	220.628	21.9945
230.572	22.4219	57.0336	52.2002	41.8332	69.2131	43.8875	61.9127	39.9553	65.0482	228.153	21.9421
238.019	22.424	59.4351	50.4539	42.4989	66.8408	44.6525	60.6223	40.6125	62.7671	235.085	21.6665
245.541	22.6532	62.0042	47.6536	43.1801	66.4294	45.4628	60.1571	41.3061	63.4446	242.279	21.9321
253.228	22.7568	64.8585	45.3862	43.8945	64.0284	46.3109	59.6641	42.0268	64.3528	249.755	22.0215
260.856	22.865	68.006	43.6138	44.6471	63.9103	47.187	57.5651	42.7606	61.4506	257.198	21.9732
268.427	23.0157	71.3943	40.8863	45.4314	64.3359	48.0998	56.5992	43.5039	60.9065	264.671	22.1796
275.96	23.235	75.0804	39.556	46.2397	60.8314	49.067	55.3315	44.2851	60.8035	272.167	22.4701
283.452	23.3579	78.9195	37.8076	47.0822	61.121	50.0267	56.165	45.0857	61.2804	279.649	22.7221
290.938	23.8142	83.0069	36.3716	47.9686	58.3721	50.4372	51.6464	45.9064	59.1986	287.117	23.0208
298.177	24.106	87.2886	35.0422	48.9043	57.9482	51.7439	53.9092	46.757	58.1097	294.34	23.3323
305.36	24.5051	91.8116	33.1923	49.87	58.4414	53.8767	51.8606	47.6363	55.5721	301.573	23.5441
		96.8624	31.7044	50.3779	54.1449	56.036	50.2218	48.5699	54.3706
		102.177	30.6232	51.3083	55.7701	58.3488	48.0161	49.5512	54.2377
		107.887	29.2734	53.4412	54.1467	60.8688	45.6513	50.2859	51.6725
		114.002	28.2744	55.5525	50.8916	63.6131	44.254	50.8875	51.7671
		120.134	27.4068	57.9053	49.519	66.5418	42.6301	53.2498	51.1205
		126.291	26.7859	60.4774	47.1278	69.7007	40.6647	55.2588	49.2029
		132.987	25.9454	63.2206	45.8973	73.0862	38.6099	57.5391	47.1228
		140.206	25.0598	66.1587	43.4498	76.7796	37.3588	60.0771	45.9475
		147.461	24.3754	69.3049	41.7318	80.8479	35.6748	62.8066	44.01
		154.74	23.8661	72.6985	40.1014	85.1144	34.3354	65.7336	42.0989
		162.035	23.5181	76.3874	37.9293	89.6585	33.0419	68.8873	40.4966
		169.354	23.2656	80.457	36.2357	94.4337	31.6599	72.2853	38.6428
		176.668	22.923	84.7179	34.9587	99.4986	30.5625	75.818	37.7173
		184.746	22.4203	89.2513	33.533	104.818	30.743	79.5207	35.8578
		193.525	22.2541	94.0084	32.0512	110.174	28.4528	83.6049	34.091
		202.299	22.0791	99.0736	30.9837	115.936	27.5333	88.1394	32.8843
		211.106	22.0386	104.391	28.2194	122.044	26.5907	92.9224	31.5232
		219.922	22.1744	110.111	28.5792	128.21	24.7373	98.0039	30.1689
		228.76	22.054	116.223	27.4519	134.923	24.7669	103.335	29.0461
		237.672	21.9373	122.344	26.6812	142.158	24.2747	109.07	28.4641
		246.862	22.168	129.033	25.07	149.419	23.656	115.199	26.9982
		256.015	22.1386	136.243	25.0145	156.699	23.242	121.339	26.2197
		265.079	22.3667	143.486	24.4707	164.002	22.9334	127.452	24.5464
		274.086	22.6234	150.749	24.05	171.323	22.8092	134.193	24.5606
		283.039	22.8619	158.04	23.3939	179.38	22.2109	141.441	24.0237
		291.955	23.3333	165.347	23.0583	188.153	21.9277	148.708	23.5127
		300.863	23.6849	173.406	22.7033	196.942	21.7112	155.992	22.8577
				182.155	22.3211	205.731	21.6943	163.293	22.6199
				190.937	22.3753	214.549	21.5792	171.345	22.4528
				199.714	22.0402	223.359	21.5862	180.088	21.8932
				208.527	21.901	232.201	21.5739	188.87	21.7009
				217.337	21.8813	241.176	21.455	197.662	21.5239
				226.162	21.8777	250.364	21.6468	206.465	21.4542
				235.028	21.7063	259.476	21.8497	215.269	21.3485
				244.103	21.7216	268.538	22.0625	224.1	21.3783
				253.308	21.8675	277.54	22.6038	232.941	21.3452
				262.392	22.0818	286.5	22.616	241.941	21.2249
				271.421	22.3848	295.437	23.155	251.136	21.4502
				280.403	22.5217	304.353	23.5927	260.224	21.6696
				289.34	23.0241			269.272	22.0086
				298.271	23.3691			278.274	22.2184
				307.095	24.3427			287.233	22.6664
								296.164	23.0143
								305.073	23.3714

## Sheet: Figure3f
T	z	z	z	z	z
K	10^-4 K^-1	10^-4 K^-1	10^-4 K^-1	10^-4 K^-1	10^-4 K^-1
	1 T	3 T	5 T	7 T	9 T
5	12.9121	20.9499	19.0971	20.5538	13.2414
6	17.7722	30.0366	25.0887	26.8107	23.5886
7	21.0112	38.348	31.8728	31.5215	29.8286
8	25.0652	44.0903	39.23	35.8576	35.7287
9	29.1305	51.2619	47.2799	41.3244	41.5127
10	29.8233	56.4412	53.8895	44.9728	47.5296
11	33.1571	59.493	57.8877	50.4586	45.7722
12	32.6303	62.0499	61.1197	55.6717	52.0392
13	33.3513	63.6664	63.4651	57.1384	57.2334
14	33.3874	64.2481	66.4649	60.5707	59.0858
15	33.7587	65.7481	68.5229	63.3343	61.176
16	32.1563	66.6877	69.0626	65.1984	64.5523
17	31.6084	64.4773	68.6189	67.4387	62.7605
18	31.2767	63.3346	69.658	69.3439	63.2197
19	29.2147	62.3762	70.9036	68.5424	59.7844
20	27.6368	60.6481	71.1542	68.6148	63.8758
21	27.6958	57.5508	68.1359	66.3171	60.435
22	25.4161	54.916	64.3276	63.1028	58.0072
23	23.1271	53.0328	61.2548	63.3376	56.9923
24	23.4639	48.8564	57.1677	62.0873	52.3006
25	18.7735	44.0617	55.1302	57.7421	53.1841
26	18.1978	41.2109	53.0789	54.3708	52.5833
27	15.0402	38.0884	48.4919	53.0689	50.3188
28	14.4723	34.432	44.4767	50.7939	44.2503
29	12.4902	31.3395	41.8091	48.4689	40.7705
30	12.6861	28.7937	38.9161	45.0192	35.7067
31	12.1861	27.0734	35.644	41.4203	34.7021
32	9.61186	23.7877	32.7578	37.7609	32.7892
33	8.92817	21.1881	29.1753	34.5873	30.8307
34	7.86609	18.8518	26.4319	31.5603	28.3759
35	6.66816	16.6827	23.5045	28.5744	25.9536
36	5.6387	15.1149	21.0252	25.7366	24.4136
37	4.88655	13.1162	18.8959	23.1661	21.8479
38	4.25981	11.7909	17.0404	20.6497	20.5758
39	3.44712	10.7206	15.1557	18.6316	19.6351
40	3.18544	9.09582	13.5919	16.732	17.5364
41	2.76596	8.14229	12.0258	15.1961	16.3756
42	2.3234	7.28484	11.0151	13.5663	14.2876
43	1.93005	6.36064	9.72859	12.4827	12.9686
44	1.55658	5.64833	8.94356	11.3328	11.7669
45	1.49399	5.12285	8.072	10.2485	10.9522
46	1.23839	4.58458	7.2771	9.30076	10.0716
47	1.05861	3.99459	6.6748	8.69229	9.19774
48	0.90699	3.55744	5.92741	7.74741	8.31962
49	0.79862	3.18028	5.33152	7.07409	7.90192
50	0.71205	2.6785	4.83483	6.19709	7.24271
51	0.54603	2.36096	3.92764	5.28411	6.7979
52	0.51402	2.19531	3.6504	4.90986	5.76502
53	0.45614	1.97488	3.41483	4.69267	5.37926
54	0.39349	1.89254	3.24779	4.48832	5.12188
55	0.34944	1.79181	3.06644	4.24294	4.80209
56	0.33111	1.59164	2.81461	3.91211	4.47341
57	0.2993	1.47577	2.67225	3.70676	4.17827
58	0.28271	1.3608	2.51788	3.5016	3.8797
59	0.25768	1.23709	2.40334	3.33566	3.61989
60	0.23166	1.1387	2.23868	3.12756	3.39802
61	0.22327	1.05392	2.0639	2.90192	3.18812
62	0.19687	1.01943	1.95509	2.7164	3.01196
63	0.18087	0.92293	1.79272	2.58323	2.84126
64	0.16721	0.86143	1.65826	2.4099	2.67135
65	0.15484	0.78911	1.56206	2.26637	2.5142
66	0.14676	0.72426	1.46027	2.13447	2.31323
67	0.13064	0.65718	1.37616	1.98566	2.18281
68	0.12858	0.60577	1.26052	1.88241	2.05458
69	0.11694	0.55292	1.19841	1.75052	1.92935
70	0.10874	0.5121	1.1007	1.65556	1.8426
71	0.10089	0.46951	1.03829	1.551	1.74448
72	0.09234	0.4353	0.98597	1.46376	1.64232
73	0.08825	0.40847	0.90344	1.38439	1.57171
74	0.08346	0.36278	0.85493	1.3263	1.49024
75	0.08023	0.35293	0.81957	1.23148	1.40979
76	0.07671	0.33392	0.76784	1.18663	1.3168
77	0.0708	0.307	0.71253	1.13416	1.26181
78	0.06738	0.28797	0.68978	1.06406	1.20508
79	0.06171	0.27544	0.64816	1.00234	1.14014
80	0.05842	0.25457	0.61852	0.94466	1.08923
81	0.05226	0.24008	0.58403	0.90437	1.04112
82	0.04868	0.22516	0.54503	0.85086	0.99983
83	0.04566	0.21209	0.52021	0.82438	0.95762
84	0.04234	0.20353	0.49478	0.77967	0.91802
85	0.04049	0.18876	0.48011	0.75417	0.87041
86	0.03801	0.17812	0.4492	0.71254	0.85336
87	0.03568	0.17277	0.42868	0.68984	0.81118
88	0.03354	0.16429	0.41219	0.64982	0.78384
89	0.03147	0.15565	0.39256	0.62565	0.75241
90	0.02951	0.14878	0.36855	0.59932	0.73746
91	0.02769	0.14173	0.35463	0.57014	0.70832
92	0.02618	0.1346	0.34058	0.55014	0.6716
93	0.02462	0.12607	0.32345	0.52461	0.64413
94	0.02341	0.11999	0.31626	0.50119	0.62882
95	0.0221	0.11627	0.30413	0.48979	0.61253
96	0.02101	0.10992	0.28829	0.4718	0.58632
97	0.0201	0.10641	0.27865	0.45188	0.56749
98	0.01869	0.10344	0.26179	0.43531	0.5487
99	0.01787	0.09825	0.25244	0.42311	0.53793
100	0.01691	0.09405	0.24364	0.40938	0.51597
101	0.01592	0.09117	0.23611	0.40248	0.49403
102	0.01533	0.08779	0.22609	0.38293	0.47638
103	0.01484	0.0867	0.21857	0.3771	0.45801
104	0.01414	0.08192	0.21127	0.36659	0.44124
105	0.01331	0.08097	0.20296	0.351	0.42394
106	0.01291	0.07881	0.19451	0.34096	0.41264
107	0.0123	0.07598	0.19128	0.33392	0.40808
108	0.01192	0.07336	0.1822	0.32105	0.39487
109	0.01141	0.06908	0.17878	0.30935	0.39174
110	0.01089	0.06861	0.17003	0.29906	0.3844
111	0.01056	0.06598	0.16482	0.29496	0.41706
112	0.01027	0.06369	0.16296	0.28322	0.36879
113	0.00986	0.06056	0.15565	0.27777	0.35773
114	0.00965	0.05975	0.15502	0.26718	0.35298
115	0.00933	0.0578	0.14935	0.26004	0.34442
116	0.00891	0.05447	0.14608	0.25381	0.3372
117	0.00866	0.05413	0.14404	0.24959	0.32895
118	0.00837	0.0537	0.1401	0.24561	0.32403
119	0.0081	0.05181	0.13454	0.23928	0.31496
120	0.00804	0.05092	0.13326	0.23253	0.30868
121	0.00768	0.0493	0.12913	0.22687	0.30207
122	0.00731	0.04872	0.1266	0.22148	0.2975
123	0.00709	0.04786	0.12521	0.21635	0.29021
124	0.00696	0.04666	0.12187	0.21107	0.28521
125	0.00674	0.04591	0.11975	0.2091	0.28419
126	0.00654	0.04585	0.1186	0.2007	0.2702
127	0.00629	0.04384	0.11542	0.19826	0.28799
128	0.00611	0.04363	0.11364	0.1944	0.27613
129	0.00593	0.04219	0.11022	0.18968	0.27236
130	0.00583	0.04161	0.10939	0.18588	0.26664
131	0.0057	0.04078	0.10649	0.18315	0.26015
132	0.00566	0.03982	0.10434	0.17912	0.255
133	0.0055	0.03928	0.10228	0.17331	0.24874
134	0.00547	0.03927	0.10024	0.17211	0.24446
135	0.0053	0.03808	0.09936	0.17058	0.24191
136	0.00516	0.03727	0.09626	0.16669	0.23622
137	0.00503	0.03722	0.09517	0.16342	0.23295
138	0.00495	0.03626	0.09393	0.16054	0.23084
139	0.00489	0.03611	0.09191	0.15904	0.22519
140	0.00483	0.03507	0.09077	0.15603	0.2247
141	0.00472	0.03454	0.08848	0.15548	0.22214
142	0.00471	0.03435	0.08824	0.15177	0.21785
143	0.00468	0.03369	0.08595	0.14971	0.21526
144	0.00457	0.0334	0.08467	0.14751	0.21472
145	0.0046	0.03299	0.08287	0.14545	0.21196
146	0.00448	0.0321	0.08269	0.14507	0.20902
147	0.00441	0.03139	0.08116	0.14289	0.20548
148	0.00436	0.03097	0.07978	0.14063	0.20487
149	0.00427	0.03061	0.07861	0.13831	0.20306
150	0.00418	0.0301	0.07848	0.13414	0.202
151	0.00414	0.02939	0.07711	0.13575	0.1945
152	0.00406	0.02906	0.07643	0.13353	0.20063
153	0.00403	0.02875	0.0759	0.13352	0.19708
154	0.00392	0.02836	0.07493	0.13053	0.1951
155	0.00391	0.02833	0.0747	0.1305	0.19401
156	0.00385	0.02766	0.07421	0.12849	0.19253
157	0.00378	0.02725	0.07253	0.12882	0.19031
158	0.00376	0.02701	0.07288	0.12703	0.18878
159	0.00373	0.02709	0.07269	0.12621	0.18898
160	0.00361	0.02679	0.07095	0.12403	0.18621
161	0.00358	0.02647	0.07069	0.12374	0.18629
162	0.00352	0.02627	0.07006	0.12197	0.18438
163	0.00344	0.02626	0.06922	0.12086	0.18371
164	0.0034	0.02614	0.06829	0.11969	0.18245
165	0.00335	0.0259	0.06812	0.11928	0.18194
166	0.00328	0.02618	0.06802	0.11737	0.18055
167	0.0032	0.02558	0.06763	0.11734	0.17759
168	0.00314	0.02554	0.06672	0.11498	0.17801
169	0.00312	0.02539	0.0666	0.11445	0.17921
170	0.00308	0.02545	0.06614	0.11376	0.17822
171	0.00303	0.02547	0.06596	0.11269	0.17663
172	0.00299	0.02532	0.06541	0.11146	0.17459
173	0.00298	0.02516	0.06468	0.11076	0.17571
174	0.00298	0.02513	0.06452	0.11148	0.17378
175	0.00298	0.02471	0.06467	0.11033	0.17367
176	0.00294	0.02467	0.06363	0.10882	0.17158
177	0.00294	0.0245	0.06364	0.10935	0.17196
178	0.00292	0.024	0.06338	0.10859	0.17187
179	0.00291	0.02381	0.06299	0.10788	0.16915
180	0.00291	0.0237	0.06255	0.10679	0.17056
181	0.00287	0.02337	0.06215	0.10681	0.16713
182	0.00288	0.02327	0.06173	0.10569	0.16732
183	0.00288	0.02308	0.06134	0.10528	0.16675
184	0.00284	0.02289	0.06112	0.10425	0.16568
185	0.00287	0.02285	0.06037	0.10473	0.16316
186	0.00281	0.02267	0.05983	0.10351	0.16283
187	0.0028	0.02236	0.05959	0.10326	0.16021
188	0.00279	0.02227	0.0589	0.10245	0.16075
189	0.00276	0.02203	0.05867	0.10151	0.15922
190	0.00276	0.02206	0.05864	0.10165	0.15773
191	0.00276	0.02209	0.05833	0.09954	0.15771
192	0.00272	0.02177	0.05743	0.09966	0.15728
193	0.0027	0.0218	0.05738	0.09932	0.15579
194	0.00268	0.0218	0.05751	0.09895	0.15639
195	0.00267	0.02163	0.05706	0.09782	0.15516
196	0.00265	0.02151	0.0563	0.09877	0.15502
197	0.00263	0.02174	0.05622	0.09689	0.15342
198	0.00262	0.02144	0.05613	0.0957	0.15341
199	0.0026	0.02155	0.05488	0.09607	0.15157
200	0.00258	0.02138	0.05527	0.09537	0.15146
201	0.00254	0.02124	0.05499	0.09446	0.14988
202	0.00253	0.02118	0.05457	0.09449	0.14749
203	0.0025	0.021	0.05459	0.09411	0.14896
204	0.00249	0.02083	0.05427	0.09469	0.14785
205	0.00247	0.02085	0.05394	0.09393	0.1467
206	0.00246	0.02065	0.05351	0.09357	0.14669
207	0.00244	0.02053	0.05323	0.09312	0.14553
208	0.00241	0.02041	0.05256	0.09225	0.14359
209	0.0024	0.02026	0.05262	0.0925	0.14403
210	0.00238	0.02016	0.05188	0.09192	0.14268
211	0.00235	0.0201	0.05164	0.09129	0.1417
212	0.00232	0.02001	0.05148	0.09125	0.14035
213	0.00231	0.01981	0.05105	0.09061	0.13917
214	0.00228	0.01977	0.05111	0.09023	0.1397
215	0.00225	0.01963	0.05071	0.09029	0.13938
216	0.00223	0.01953	0.05019	0.08879	0.13782
217	0.0022	0.01955	0.05001	0.08931	0.1379
218	0.00218	0.01948	0.04976	0.08842	0.13861
219	0.00214	0.01931	0.04975	0.08791	0.13742
220	0.00213	0.0193	0.0491	0.08741	0.13613
221	0.0021	0.01922	0.04927	0.08702	0.1361
222	0.00208	0.01914	0.04888	0.0867	0.13668
223	0.00208	0.01911	0.04886	0.0866	0.13455
224	0.00206	0.01902	0.04846	0.08583	0.13575
225	0.00204	0.01896	0.04821	0.08548	0.13366
226	0.00202	0.01883	0.04807	0.08543	0.13496
227	0.00202	0.01884	0.04775	0.08513	0.13435
228	0.002	0.01868	0.04745	0.08359	0.1333
229	0.00199	0.01852	0.04733	0.08372	0.13344
230	0.00198	0.01848	0.04696	0.08349	0.13298
231	0.00197	0.0183	0.04662	0.08333	0.13309
232	0.00195	0.0182	0.04651	0.08278	0.13239
233	0.00194	0.01829	0.04633	0.08286	0.13241
234	0.00194	0.01806	0.04628	0.0821	0.13319
235	0.00193	0.01802	0.04602	0.08187	0.13252
236	0.00191	0.01791	0.04547	0.08119	0.13123
237	0.0019	0.01775	0.04559	0.08077	0.13141
238	0.00189	0.01769	0.04549	0.08075	0.1309
239	0.00188	0.0177	0.04498	0.08045	0.13034
240	0.00187	0.0176	0.04491	0.07966	0.13055
241	0.00184	0.01747	0.0446	0.08036	0.12909
242	0.00183	0.01745	0.04416	0.0787	0.12985
243	0.00182	0.01735	0.0439	0.07894	0.1292
244	0.00182	0.01747	0.04356	0.07835	0.12836
245	0.00181	0.01733	0.04314	0.07822	0.128
246	0.00179	0.01711	0.0427	0.07778	0.12703
247	0.00178	0.01706	0.04247	0.07771	0.1269
248	0.00177	0.017	0.04235	0.07716	0.12676
249	0.00176	0.01697	0.04183	0.07694	0.12608
250	0.00175	0.01687	0.04177	0.07687	0.12599
251	0.00172	0.01692	0.04153	0.0761	0.12531
252	0.00173	0.01681	0.04125	0.07568	0.12444
253	0.00172	0.01681	0.04101	0.07559	0.12455
254	0.00171	0.01654	0.0409	0.07517	0.1241
255	0.00169	0.01635	0.04068	0.07467	0.12342
256	0.00168	0.01635	0.04047	0.07426	0.12409
257	0.00167	0.01632	0.03993	0.07345	0.12371
258	0.00166	0.01623	0.03993	0.07357	0.12181
259	0.00164	0.01593	0.03964	0.07316	0.12236
260	0.00164	0.01591	0.03936	0.07272	0.12085
261	0.00162	0.01563	0.03906	0.07256	0.12051
262	0.00159	0.01556	0.03888	0.07199	0.11961
263	0.00158	0.01539	0.03876	0.07255	0.11905
264	0.00157	0.01543	0.03848	0.0717	0.1198
265	0.00159	0.01537	0.03813	0.07182	0.11772
266	0.00158	0.01502	0.0379	0.07116	0.11736
267	0.0016	0.01529	0.03786	0.07057	0.1165
268	0.00154	0.01502	0.03753	0.06986	0.11672
269	0.00157	0.01486	0.03724	0.07041	0.11552
270	0.00152	0.01504	0.03678	0.07004	0.11452
271	0.00154	0.01456	0.03673	0.06978	0.11448
272	0.0015	0.01462	0.03658	0.06877	0.11333
273	0.00152	0.01455	0.0363	0.06918	0.1124
274	0.00152	0.01447	0.03628	0.06821	0.11208
275	0.00147	0.01425	0.03618	0.06766	0.11204
276	0.00148	0.0141	0.03597	0.06743	0.11093
277	0.00145	0.01403	0.0356	0.06724	0.10988
278	0.00146	0.0139	0.03544	0.06676	0.11015
279	0.00145	0.01374	0.03534	0.06624	0.10923
280	0.00144	0.01367	0.03526	0.0661	0.10884
281	0.00144	0.01381	0.0353	0.06576	0.10812
282	0.00143	0.01368	0.03487	0.06559	0.10752
283	0.00142	0.01327	0.03471	0.06512	0.10713
284	0.00139	0.01342	0.03478	0.06513	0.10706
285	0.00142	0.01325	0.03457	0.06484	0.10624
286	0.00139	0.0133	0.03434	0.06465	0.10618
287	0.00137	0.01306	0.03438	0.06417	0.10549
288	0.00136	0.01305	0.03412	0.06392	0.10459
289	0.00138	0.01289	0.03386	0.06359	0.10443
290	0.00136	0.01284	0.03373	0.06345	0.10329
291	0.00134	0.01278	0.03359	0.06334	0.10313
292	0.00133	0.01269	0.03347	0.0628	0.10242
293	0.00133	0.01255	0.0332	0.0621	0.10162
294	0.00131	0.0125	0.03311	0.06182	0.10113
295	0.0013	0.01253	0.03301	0.06219	0.10057
296	0.0013	0.01241	0.03278	0.06169	0.09933
297	0.00131	0.01241	0.03276	0.06159	0.09924
298	0.00128	0.01225	0.03255	0.06112	0.09879
299	0.00129	0.01209	0.0322	0.06052	0.09773
300	0.00129	0.01211	0.03203	0.06061	0.09657

## Sheet: Figure4a
B	Syx
T	μV K-1
	NbSb2-25 K
5.9e-06	-2.0328
0.01897	5.10276
0.07216	15.3769
0.1381	9.7819
0.20404	20.2474
0.26975	31.1021
0.33572	22.0298
0.40203	37.6921
0.46813	44.2913
0.50002	47.9833
0.50002	50.1826
0.50002	45.2758
0.50002	45.0013
0.50002	48.1305
0.50002	46.6295
0.50002	40.8572
0.50487	47.5271
0.53248	45.6168
0.57281	50.6005
0.61187	58.0933
0.6524	49.4225
0.69229	65.8214
0.73101	61.7634
0.77066	69.4935
0.81072	72.8903
0.84981	79.2867
0.88994	76.8927
0.92991	79.396
0.96882	87.2899
1.00801	93.6298
1.04734	96.0982
1.08782	95.6862
1.13033	95.396
1.17169	108.226
1.21262	103.866
1.25347	109.156
1.29231	105.709
1.33202	115.317
1.37352	128.355
1.41694	117.189
1.45928	134.448
1.49979	134.082
1.54043	139.482
1.58109	142.371
1.62025	136.204
1.65951	141.868
1.69893	152.688
1.73756	147.082
1.77705	154.534
1.81677	158.783
1.8562	157.14
1.89535	164.657
1.93506	171.827
1.97422	161.94
2.01673	182.561
2.0621	168.614
2.10634	175.546
2.15152	183.327
2.19812	192.352
2.24429	195.859
2.2906	189.665
2.33675	197.645
2.38177	199.131
2.42613	202.986
2.46888	202.006
2.51038	206.694
2.55249	199.642
2.59782	211.127
2.64387	222.873
2.69	221.492
2.73516	228.611
2.77922	230.231
2.8217	228.408
2.864	228.826
2.90604	245.688
2.9474	238.146
2.98745	236.968
3.03041	237.417
3.07428	236.2
3.11628	256.593
3.15774	248.6
3.19836	260.863
3.23835	239.427
3.27803	253.359
3.31741	262.205
3.35625	273.71
3.39509	276.714
3.43413	273.528
3.47397	266.95
3.51272	290.982
3.55226	276.4
3.59173	295.67
3.6312	288.265
3.67188	302.952
3.71317	291.266
3.75628	292.466
3.80255	298.889
3.84932	284.317
3.89383	299.02
3.93623	295.14
3.97681	315.434
4.01897	320.978
4.06491	325.69
4.11164	320.438
4.15773	327.918
4.20373	323.815
4.2495	324.436
4.29566	328.128
4.34195	311.945
4.38688	333.016
4.43003	331.338
4.4714	339.323
4.51106	332.088
4.55088	342.821
4.59062	352.481
4.62989	342.516
4.66948	355.689
4.70936	357.782
4.74942	347.538
4.79236	360.486
4.83673	378.624
4.88092	377.113
4.92435	377.347
4.96778	378.536
5.01155	364.625
5.0542	369.649
5.09865	385.426
5.1448	374.651
5.19052	390.658
5.23616	415.573
5.28112	391.73
5.32648	407.581
5.3729	399.208
5.41998	409.637
5.4667	387.502
5.51134	399.965
5.55512	416.656
5.6002	395.648
5.64782	425.513
5.69681	430.869
5.74472	423.559
5.79163	433.673
5.83787	441.873
5.8835	426.033
5.92876	420.502
5.97348	445.34
6.01975	433.137
6.06552	438.788
6.11104	428.921
6.15648	453.513
6.20092	452.405
6.24616	434.621
6.29101	458.543
6.33421	450.411
6.37601	451.954
6.41949	435.635
6.46382	460.566
6.5069	460.35
6.54999	464.076
6.59191	489.326
6.63356	468.188
6.72039	481.771
6.76189	479.511
6.80251	484.282
6.84336	486.921
6.88437	466.125
6.92704	483.407
6.96831	483.194
7.01208	496.842
7.05705	504.241
7.10138	516.148
7.14585	509.024
7.19144	514.179
7.23627	511.735
7.2805	516.345
7.3256	501.078
7.3703	530.67
7.41473	524.918
7.45918	518.568
7.5041	546.202
7.54843	531.632
7.63997	532.21
7.68506	548.885
7.73078	543.423
7.77647	524.473
7.82364	556.252
7.87096	533.977
7.96287	541.11
8.00638	529.194
8.04867	582.975
8.13244	555.205
8.17321	552.078
8.21296	574.052
8.25422	557.742
8.29701	565.014
8.3402	559.259
8.3845	564.796
8.42882	559.158
8.4713	557.18
8.51489	596.029
8.55937	569.879
8.60374	570.553
8.64795	559.767
8.69166	595.015
8.73483	598.097
8.77797	582.992
8.86188	597.776
8.90261	597.537

## Sheet: Figure4b
B	pxx-fit	pxx	pxx-fit	pxx	pxx-fit	pxx	pxx-fit	pxx	pxx-fit	pxx	pxx-fit	pxx	pxx-fit	pxx	pxx-fit	pxx	pxx-fit	pxx	pxx-fit	pxx	pxx-fit	pxx	pxx-fit	pxx	pxx-fit	pxx	pxx-fit	pxx	pxx-fit	pxx
T	10^-8Ωm	10^-8Ωm	10^-8Ωm	10^-8Ωm	10^-8Ωm	10^-8Ωm	10^-8Ωm	10^-8Ωm	10^-8Ωm	10^-8Ωm	10^-8Ωm	10^-8Ωm	10^-8Ωm	10^-8Ωm	10^-8Ωm	10^-8Ωm	10^-8Ωm	10^-8Ωm	10^-8Ωm	10^-8Ωm	10^-8Ωm	10^-8Ωm	10^-8Ωm	10^-8Ωm	10^-8Ωm	10^-8Ωm	10^-8Ωm	10^-8Ωm	10^-8Ωm	10^-8Ωm
	5 K	5 K	15 K	15 K	25 K	25 K	35 K	35 K	50 K	50 K	75 K	75 K	100 K	100 K	125 K	125 K	150 K	150 K	175 K	175 K	200 K	200 K	225 K	225 K	250 K	250 K	275 K	275 K	300 K	300 K
0	1.22941	0.21018	1.93338	0.309	3.52129	0.782	5.37605	1.61864	8.35403	4.19352	12.73	9.30793	17.8901	16.9795	24.4599	23.7231	31.03	30.8882	37.9162	37.9506	44.3454	43.8513	50.3563	49.8561	56.0067	55.8864	61.7995	61.4541	67.0641	66.9581
0.5	2.0219	2.3304	2.41324	2.06302	3.77574	2.11792	5.53821	2.54473	8.45752	4.51403	12.7972	9.7807	17.9373	16.9228	24.494	24.0737	31.0566	31.2158	37.9377	37.8975	44.3635	44.2762	50.3719	50.3788	56.0205	56.1077	61.8119	61.7038	67.0753	67.0378
1	4.39932	6.41761	3.85281	4.92113	4.53909	4.08002	6.0247	3.88351	8.76798	5.10729	12.9987	10.4572	18.0789	16.6767	24.5964	24.1233	31.1361	31.0989	38.0021	37.947	44.4177	44.2143	50.4188	50.3717	56.0618	55.8067	61.8488	61.3992	67.1089	66.9014
1.5	8.36155	11.1705	6.25205	8.74464	5.81132	6.67612	6.83552	5.76419	9.28541	6.43717	13.3347	10.8415	18.3148	17.5727	24.7671	24.4439	31.2687	31.4354	38.1094	38.0108	44.5081	44.1718	50.497	50.2495	56.1307	56.221	61.9105	61.8118	67.1649	67.2626
2	13.9084	17.4235	9.61085	13.4215	7.59243	9.76821	7.97067	7.84321	10.0098	7.47494	13.8051	11.5303	18.6452	17.9446	25.006	24.7768	31.4544	31.6178	38.2597	38.1737	44.6346	44.5702	50.6065	50.3009	56.2271	56.306	61.9968	61.5851	67.2433	67.2025
2.5	21.0394	25.2793	13.9291	18.3393	9.8824	12.9878	9.43013	10.0285	10.9412	8.83851	14.41	12.3751	19.0699	18.4865	25.3132	25.3629	31.693	31.7117	38.4529	38.7085	44.7973	44.5437	50.7472	50.5417	56.3511	56.391	62.1078	61.7215	67.3442	67.2131
3	29.7544	35.0049	19.2067	24.121	12.6812	16.7509	11.2139	12.7875	12.0795	10.4713	15.1492	13.1915	19.5891	19.1807	25.6887	25.9668	31.9848	32.3969	38.6891	38.6412	44.9961	45.2343	50.9192	51.0092	56.5026	56.7151	62.2435	62.1394	67.4674	67.484
3.5	40.0527	46.0184	25.4434	30.833	15.9889	20.9778	13.322	15.173	13.4249	12.228	16.0227	14.5036	20.2026	19.5721	26.1324	26.1404	32.3295	32.6113	38.9682	39.3283	45.2311	45.2149	51.1225	51.1244	56.6817	56.8533	62.4038	62.4794	67.6131	67.5673
4	51.9339	58.1946	32.639	38.4229	19.8053	24.9325	15.7544	17.9568	14.9772	14.0113	17.0307	15.2032	20.9105	20.4256	26.6444	26.7956	32.7273	33.3479	39.2902	39.4948	45.5022	45.7514	51.3571	51.4962	56.8883	57.3332	62.5887	62.205	67.7811	68.0578
4.5	65.3972	71.6977	40.7933	46.3816	24.1305	29.5172	18.511	21.0861	16.7364	16.0444	18.1731	16.3737	21.7128	21.2526	27.2246	27.2791	33.1782	33.6774	39.6551	40.0278	45.8095	45.8736	51.6229	52.0363	57.1225	57.404	62.7984	62.8725	67.9716	68.0189
5	80.4418	86.9628	49.906	55.3794	28.9645	34.6705	21.592	24.7129	18.7026	17.9763	19.4499	17.5355	22.6094	21.768	27.8731	28.0529	33.682	34.0971	40.063	40.1324	46.1529	46.4863	51.92	52.086	57.3843	57.8928	63.0327	63.1205	68.1845	68.3305
5.5	97.067	103.65	59.9768	65.2382	34.3071	39.7779	24.9972	28.0297	20.8758	20.4237	20.8611	19.0354	23.6005	23.0111	28.5899	28.4302	34.239	35.0161	40.5138	41.0514	46.5325	46.9432	52.2484	52.4649	57.6735	58.3302	63.2916	63.3684	68.4197	68.4651
6	115.272	121.478	71.0053	75.633	40.1584	45.5315	28.7266	31.4159	23.256	22.184	22.4067	20.1458	24.6859	23.909	29.375	29.4342	34.8489	35.103	41.0076	41.6765	46.9482	47.2478	52.608	52.7996	57.9904	58.231	63.5753	63.8058	68.6774	68.5643
6.5	135.055	141.021	82.9911	87.0819	46.5183	51.5046	32.7803	34.6936	25.8431	24.4986	24.0867	21.2933	25.8658	24.8883	30.2283	30.263	35.5119	35.9565	41.5443	41.9918	47.4001	47.4604	52.9989	53.3946	58.3348	58.5498	63.8835	64.1724	68.9575	68.9149
7	156.416	161.668	95.9339	99.3187	53.3867	57.6656	37.1583	38.324	28.6372	27.1743	25.9011	22.9845	27.14	25.8003	31.1498	31.0493	36.2279	36.6047	42.1239	42.2822	47.8881	48.383	53.4211	53.7063	58.7067	59.1076	64.2165	64.0609	69.26	69.4586
7.5	179.353	183.779	109.833	112.117	60.7636	64.2799	41.8604	42.5723	31.6383	29.5138	27.8499	24.4207	28.5086	26.4715	32.1397	31.5505	36.997	37.3644	42.7465	42.8329	48.4122	48.4716	53.8746	53.9773	59.1062	59.5185	64.5741	64.4611	69.5849	69.857
8	203.866	207.366	124.688	125.919	68.649	71.353	46.8867	46.2028	34.8463	32.2232	29.933	25.9932	29.9716	27.6456	33.1978	32.7245	37.8191	37.7292	43.412	43.7786	48.9725	49.1958	54.3593	54.3598	59.5333	60.0338	64.9564	65.2934	69.9322	69.8199
8.5	229.951	231.819	140.499	140.507	77.0428	78.8175	52.2372	50.5414	38.2612	34.5273	32.1506	27.6296	31.5289	28.9791	34.3241	33.2151	38.6943	38.5881	44.1204	44.0425	49.569	49.9042	54.8753	54.7653	59.9879	60.2623	65.3633	65.2155	70.302	70.5583
9	257.609	258.19	157.265	155.577	85.9449	86.2585	57.9118	54.8379	41.8832	37.3588	34.5026	29.1367	33.1807	30.2629	35.5188	34.3131	39.6225	39.3318	44.8718	44.7579	50.2016	50.269	55.4226	55.3905	60.47	60.5456	65.7949	65.745	70.6941	70.6292

## Sheet: Figure4c
B	pyx-fit	pyx	pyx-fit	pyx	pyx-fit	pyx	pyx-fit	pyx	pyx-fit	pyx	pyx-fit	pyx	pyx-fit	pyx	pyx-fit	pyx	pyx-fit	pyx	pyx-fit	pyx	pyx-fit	pyx	pyx-fit	pyx	pyx-fit	pyx	pyx-fit	pyx	pyx-fit	pyx
T	10^-8Ωm	10^-8Ωm	10^-8Ωm	10^-8Ωm	10^-8Ωm	10^-8Ωm	10^-8Ωm	10^-8Ωm	10^-8Ωm	10^-8Ωm	10^-8Ωm	10^-8Ωm	10^-8Ωm	10^-8Ωm	10^-8Ωm	10^-8Ωm	10^-8Ωm	10^-8Ωm	10^-8Ωm	10^-8Ωm	10^-8Ωm	10^-8Ωm	10^-8Ωm	10^-8Ωm	10^-8Ωm	10^-8Ωm	10^-8Ωm	10^-8Ωm	10^-8Ωm	10^-8Ωm
	5 K	5 K	15 K	15 K	25 K	25 K	35 K	35 K	50 K	50 K	75 K	75 K	100 K	100 K	125 K	125 K	150 K	150 K	175 K	175 K	200 K	200 K	225 K	225 K	250 K	250 K	275 K	275 K	300 K	300 K
0	0	0	0	0	0	0	0	0	0	0	0	0	0	0	0	0	0	0	0	0	0	0	0	0	0	0	0	0	0	0
0.5	-0.54715	-0.63483	-0.54254	-0.55478	-0.51015	-0.24527	-0.49508	0.01132	-0.39043	0.1557	-0.28144	0.11498	-0.19332	0.03871	-0.15869	-0.02125	-0.15832	-0.07464	-0.16643	-0.1231	-0.18278	-0.16681	-0.2105	-0.20583	-0.25163	-0.23971	-0.24925	-0.2589	-0.28051	-0.28095
1	-1.10458	-1.34446	-1.08995	-1.24848	-1.02155	-0.76934	-0.99072	-0.31866	-0.781	0.05923	-0.56292	0.14858	-0.38668	0.04532	-0.31739	-0.05228	-0.31665	-0.15235	-0.33288	-0.24672	-0.36558	-0.33332	-0.42101	-0.41111	-0.50327	-0.4803	-0.4985	-0.5099	-0.56103	-0.57569
1.5	-1.68257	-2.01564	-1.64712	-1.92417	-1.53544	-1.34404	-1.48747	-0.74883	-1.17186	-0.16956	-0.84449	0.09943	-0.58009	0.03289	-0.47613	-0.09786	-0.47502	-0.23628	-0.49935	-0.37346	-0.5484	-0.4999	-0.63154	-0.61621	-0.75492	-0.71576	-0.74776	-0.75604	-0.84156	-0.84166
2	-2.29138	-2.68195	-2.21893	-2.58402	-2.05306	-1.93721	-1.98589	-1.2297	-1.56315	-0.47408	-1.12618	-0.01608	-0.77359	-0.02574	-0.63493	-0.16202	-0.63344	-0.32972	-0.66585	-0.50111	-0.73127	-0.66895	-0.84209	-0.82116	-1.0066	-0.96931	-0.99704	-0.98923	-1.1221	-1.13231
2.5	-2.9413	-3.36843	-2.81024	-3.2365	-2.57568	-2.53366	-2.48654	-1.74343	-1.95502	-0.83149	-1.40806	-0.18592	-0.96722	-0.11871	-0.79379	-0.24556	-0.79192	-0.43354	-0.8324	-0.63404	-0.91418	-0.83915	-1.05267	-1.02298	-1.25831	-1.25212	-1.24635	-1.109	-1.40267	-1.54874
3	-3.64258	-4.08983	-3.42595	-3.89337	-3.10453	-3.12805	-2.98997	-2.27702	-2.34761	-1.22805	-1.69014	-0.3973	-1.16099	-0.24516	-0.95275	-0.34912	-0.95048	-0.54993	-0.99901	-0.78502	-1.09716	-1.00621	-1.26328	-1.22504	-1.51005	-1.42152	-1.49569	-1.347	-1.68327	-1.61669
3.5	-4.40549	-4.86364	-4.07091	-4.5616	-3.64086	-3.72107	-3.49675	-2.82441	-2.74107	-1.65444	-1.97249	-0.64609	-1.35494	-0.40151	-1.11181	-0.47558	-1.10914	-0.6756	-1.16569	-0.93473	-1.28022	-1.18027	-1.47394	-1.42656	-1.76184	-1.67175	-1.74506	-1.88795	-1.9639	-1.72041
4	-5.2403	-5.69958	-4.75002	-5.24608	-4.18591	-4.31126	-4.00742	-3.38125	-3.13553	-2.1042	-2.25515	-0.92556	-1.54911	-0.58522	-1.271	-0.62192	-1.26791	-0.81964	-1.33244	-1.09715	-1.46338	-1.36347	-1.68466	-1.6367	-2.01369	-2.00853	-1.99448	-2.07321	-2.24456	-2.07815
4.5	-6.15724	-6.60921	-5.46812	-5.95394	-4.74094	-4.90487	-4.52256	-3.94302	-3.53115	-2.57511	-2.53815	-1.23174	-1.74351	-0.79183	-1.43034	-0.78036	-1.42682	-0.97366	-1.49929	-1.25141	-1.64664	-1.54297	-1.89543	-1.84146	-2.2656	-2.1995	-2.24395	-2.22247	-2.52528	-2.43239
5	-7.16657	-7.59995	-6.2301	-6.68635	-5.30718	-5.49789	-5.0427	-4.50805	-3.92807	-3.0645	-2.82154	-1.56656	-1.93818	-1.02021	-1.58983	-0.96005	-1.58587	-1.14461	-1.66625	-1.41935	-1.83001	-1.73092	-2.10627	-2.04186	-2.51757	-2.43538	-2.49347	-2.68729	-2.80604	-2.50035
5.5	-8.27851	-8.67928	-7.04082	-7.44743	-5.88589	-6.09492	-5.56842	-5.07704	-4.32643	-3.5666	-3.10536	-1.9164	-2.13316	-1.29076	-1.7495	-1.16224	-1.74508	-1.33077	-1.83331	-1.60019	-2.01352	-1.92666	-2.31719	-2.25672	-2.76963	-2.58236	-2.74305	-2.71441	-3.08686	-2.70745
6	-9.5033	-9.8511	-7.90515	-8.24277	-6.47831	-6.70275	-6.10026	-5.64582	-4.72638	-4.08056	-3.38967	-2.28649	-2.32846	-1.55035	-1.90937	-1.37155	-1.90447	-1.52364	-2.00051	-1.79216	-2.19718	-2.13855	-2.52819	-2.48502	-3.02176	-2.85033	-2.9927	-2.85277	-3.36774	-3.62811
6.5	-10.8511	-11.1293	-8.82794	-9.07194	-7.08568	-7.31531	-6.63879	-6.21784	-5.12806	-4.6053	-3.67449	-2.67451	-2.52412	-1.83687	-2.06946	-1.61065	-2.06405	-1.73495	-2.16784	-1.99932	-2.38099	-2.34538	-2.73928	-2.73232	-3.27399	-3.25712	-3.24243	-3.11685	-3.64868	-3.83875
7	-12.3322	-12.5264	-9.81404	-9.94356	-7.70926	-7.93584	-7.18456	-6.79009	-5.53161	-5.14074	-3.95988	-3.07834	-2.72017	-2.15509	-2.22978	-1.87084	-2.22385	-1.95953	-2.33533	-2.22451	-2.56498	-2.56518	-2.95047	-2.95231	-3.52632	-3.46606	-3.49223	-3.34946	-3.9297	-4.29648
7.5	-13.9568	-14.0434	-10.8683	-10.8498	-8.35028	-8.56504	-7.73812	-7.36585	-5.93718	-5.68016	-4.24588	-3.49831	-2.91664	-2.46074	-2.39035	-2.14192	-2.38387	-2.20007	-2.50297	-2.4493	-2.74915	-2.78803	-3.16176	-3.16047	-3.77876	-3.92883	-3.74212	-3.69374	-4.2108	-4.95252
8	-15.735	-15.6851	-11.9956	-11.8027	-9.00999	-9.20121	-8.30004	-7.9437	-6.34492	-6.22851	-4.53253	-3.92321	-3.11357	-2.81752	-2.55118	-2.40971	-2.54414	-2.43795	-2.67079	-2.68951	-2.93352	-3.02975	-3.37317	-3.42185	-4.03131	-4.05305	-3.99211	-4.02833	-4.49198	-5.47783
8.5	-17.6769	-17.474	-13.2008	-12.7976	-9.68963	-9.85537	-8.87087	-8.52044	-6.75496	-6.78388	-4.81987	-4.36383	-3.31097	-3.1209	-2.71231	-2.71748	-2.70467	-2.68837	-2.83879	-2.93005	-3.1181	-3.27602	-3.5847	-3.65625	-4.28398	-4.41225	-4.24219	-4.25349	-4.77324	-5.54556
9	-19.7929	-19.4789	-14.4887	-13.8427	-10.3905	-10.5241	-9.45116	-9.09955	-7.16746	-7.34165	-5.10795	-4.81973	-3.50888	-3.50692	-2.87374	-3.04059	-2.86547	-2.96589	-3.00699	-3.17297	-3.3029	-3.56081	-3.79635	-3.88884	-4.53679	-4.89702	-4.49237	-4.57303	-5.05461	-5.67852

## Sheet: Figure4d
T	n_h	u_h	n_e	u_e
K	10^20cm^-3	m2/V/s	10^20cm^-3	m2/V/s
	n_h_NbSb2	u_h_NbSb2	n_e_NbSb2	u_e_NbSb2
5	1.518	1.225	1.5265	2.108
15	1.552	0.757	1.563	1.314
25	1.585	0.413	1.595	0.701
35	1.608	0.268	1.619	0.451
50	1.638	0.181	1.645	0.274
75	1.665	0.125	1.67	0.169
100	1.685	0.0926	1.692	0.114
125	1.697	0.0686	1.705	0.0814
150	1.707	0.0537	1.719	0.0637
175	1.715	0.0435	1.728	0.0521
200	1.722	0.0366	1.743	0.0446
225	1.737	0.0314	1.753	0.0396
250	1.746	0.0273	1.767	0.0361
275	1.757	0.0246	1.778	0.0325
300	1.763	0.0221	1.786	0.0303

[truncated: 17 more sheets: Figure4e, Figure4f, FigureS1a, FigureS3a, FigureS3b, FigureS4a, FigureS4b, FigureS5a, FigureS5b, FigureS6a, FigureS6b, FigureS7a, FigureS7b, FigureS7c, FigureS9, FigureS10, FigureS12]
